# Supplementary material for: Biomarkers of post-acute infection syndrome: a systematic literature review
Source: Front Immunol. 2026 Jun 30;17:1741761. doi: 10.3389/fimmu.2026.1741761 (PMC13365053; doi:10.3389/fimmu.2026.1741761)
Supplement: Supplementary file 1 [file DataSheet1.zip]

Archive with 3 entries (3 files):
- Supplement file/Supplementary file 1.xlsx
- Supplement file/Supplementary file 2.xlsx
- Supplement file/Supplementary file 5.xlsx
