# Supplementary material for: Biomarkers of post-acute infection syndrome: a systematic literature review
Source: Front Immunol. 2026 Jun 30;17:1741761. doi: 10.3389/fimmu.2026.1741761 (PMC13365053; doi:10.3389/fimmu.2026.1741761)
Supplement: Supplementary file 1 [file DataSheet1.zip › Supplement file/Supplementary file 1.xlsx]

## Sheet: GRADE
Reference	Author	PMID	Study type	Study design	Inconsistencies across studies	Imprecision (Test size)	Indirectness	Risk of bias	Initial score	Penalties	Final score		Legend:
21	Nunes et al., 2024	39014464	Case control	retrospective	-	15	ME/CFS, PACS, Healthy	high	3	4	7		Imprecision	Indirectness	Risk of Bias	Final score
22	Kruger et al., 2022	36131342	Case control	prospective	-	99	Specific Case Subgroups; PACS (low and high responders in mass spectrometry), Healthy	high	2	4	6		Red (-2): 0-29 Yellow (-1): 30-99 Green (-0): >= 100	Red (-2): No predefined cases and controls Orange (-1): Intervention Yellow (-1): Specific Subgroups of Cases or Non-healthy Controls Green (-0): PAIS vs Healthy, Recovered / Convalescent or Vaccinated	Red (-2): High Yellow (-1): Moderate Green (-0): Low	Red: 8-11 Yellow: 5-7 Green: 1-4
23	Kavyani et al., 2024	38015302	Cross-Sectional Case control Study	cross-sectional	-	59	ME/CFS, Healthy	high	4	3	7
24	Abujrais et al., 2024	39302151	Prospective Longitudinal Cohort Study	prospective	-	38	ME/CFS, Healthy	high	2	3	5
25	Taenzer et al., 2023	38144169	Pilot study	prospective	51 (Urine vs. blood)	25	ME/CFS, PACS, Healthy	high	5	4	9
26	Zhang et al., 2019,	30877861	Observational Cross-Sectional Study with a Case-Control Framework and Machine Learning-Driven Analysis	cross-sectional	-	295	Non-healthy Controls; ME/CFS, Depression, Healthy	high	4	3	7
27	Germain et al., 2017	28059425	Pilot study, Discovery cohort	prospective	29 ( Blood vs. CSF)	17	ME/CFS, Healthy	high	5	4	9
28	Yamano et al., 2016	27725700	Prospective Case-Control Study with a Multi-Stage Machine Learning Validation Framework	prospective	29 ( Blood/ urine vs. CSF), 30 ( CE-TOFMS vs. NMR )	47	ME/CFS, Healthy; Training and Validation	high	2	3	5
29	Baraniuk et al., 2021	33440400	Prospective, Multi-Group, Longitudinal Case-Control Study with a Cross-Over Experimental Protocol	prospective	27 (CSF vs. blood), 28 (CSF vs, blood/urine)	45	Intervention; ME/CFS, Sedentary Control, Gulf War Illness	moderate	2	3	5
30	Armstrong et al., 2012	22728138	Preliminary study	prospective	28 ( NMR vs. CE-TOFMS)	11	ME/CFS, Healthy; Male and Female	high	5	4	9
31	Huang et al., 2025	41536999	Association studies and machine learning	retrospective	-	875	ME/CFS, Healthy	high	3	2	5
32	Kitami et al., 2020	33199820	Multicentre case control Study	prospective	-	48	ME/CFS, Healthy	moderate	2	2	4
33	Nagy-Szakal et al., 2021	29968805	Prospective Multi-Center Case-Control Study	prospective	-	50	ME/CFS, Healthy	low	2	1	3
34	Nkiliza et al.,2021	34454515	Prospective Case-Control Study with Sex Interaction Analysis	prospective	-	50	ME/CFS, Healthy; Male and Female	high	2	3	5
35	Moezzi et al., 2025	40877900	Longitudinal case–control study	prospective	-	140	ME/CFS, Healthy; Discovery and Validation	high	2	2	4
36	Soffritti et al., 2023	37445763	Case control	prospective	37 ( Blood vs. blood/urine)	40	ME/CFS, Healthy	moderate	2	2	4
37	Lidbury et al., 2017	28302133	Cross sectional study	cross-sectional	36 ( Blood/urine vs. blood) ,38 (blood/urine vs. blood), 39 (blood/urine vs. blood)	45	ME/CFS, Healthy	high	4	3	7
38	Shahbaz et al., 2025	39615603	Case control	prospective	37 (Blood vs. blood/urine), 69 ( Blood vs. blood/salvia,/stool ), 74 ( digital cytometry vs. flow cytometry), 77 ( sexspecific effect)	47	PACS & ME/CFS, Recovered	high	2	3	5
39	Bhattacharjee et al., 2015	26063326	Explorative	retrospective	37 (Blood vs. blood/urine)	43	Non-healthy Controls; ME/CFS, Healthy, Insufficient Symptoms of Fatigue	low	3	2	5
40	Nguyen et al., 2019	30419269	Case control	prospective	-	29 (gene expression), 120	ME/CFS, Healthy	low	2	0	2
41	Sun et al., 2024	39394558	Case control	prospective	42 ( PBMC vs. Plasma EVs)	4	ME/CFS, Healthy	moderate	2	3	5
42	Seifert et al., 2026	41828537	Prospective Multi-Center Longitudinal Case-Control Study with Discovery and Validation Phase	prospective	41 ( PLasma EVS vs. PBMC)	27	PACS & ME/CFS, ME/CFS, Healthy	high	2	4	6
43	Giloteaux et al., 2016	27338587	Case control	prospective	-	49	ME/CFS, Healthy	high	2	3	5
44	Xiong et al., 2024	36758521	Prospective Case control	prospective		75, 79	Specific Case Subgroups; ME/CFS (short-term and long-term), Healthy	high	2	4	6
45	Mandarano et al., 2018	29375937	Case control	prospective	-	49	ME/CFS, Healthy	moderate	2	2	4
46	Shukla et al., 2015	26683192	Prospective Multi-Center Case-Control Study with Strict Exclusion Criteria	prospective	-	10	ME/CFS, Healthy	low	2	2	4
47	Cheng et al., 2025	41387992	Case control	prospective	-	40	ME/CFS, Healthy	moderate	2	2	4
48	Gan et al., 2025	41469536	Case control	prospective	-	59	ME/CFS, Healthy	high	2	3	5
49	Holmes et al., 2021	34009992	Prospective Longitudinal Multi-Cohort Study with Acute, Recovery, and Control Groups	prospective	-	27	Non-healthy Controls; PACS, Acute COVID, Healthy	high	2	4	6
50	Saito et al., 2024	38304426	Prospective Multi-Center Case-Control Study with Longitudinal Component	prospective	73( Recovered vs. . Post-servere/mild), 74 ( Revcovered vs. convalescent)	30	Non-healthy Controls; PACS, Recovered, Acute COVID, Healthy	high	2	4	6
51	Khoramjoo et al., 2024	38837993	Case control	prospective	25 (Blood vs. urine)	117	PACS, Recovered, Healthy	moderate	2	1	3
52	Leitner et al., 2024	39544193	Prospective Longitudinal Multi-Cohort Invasive Case-Control Study with Metabolomic Sub-Cohort	prospective	57 ( Blood s. EBC) 60 (ICPET vs. uPLC-MS/MS)	47	Intervention; PACS	high	2	4	6
53	Berezhnoy et al., 2023	37228606	Case control	prospective	56 ( Acute vs, Recovered) , 57 ( Blood vs. EBC)	33	Non-healthy Controls; PACS, Recovered, Acute COVID, Healthy	high	2	4	6
54	Wang et al., 2023	37890487	Prospective Multi-Center Longitudinal Case-Control Study	prospective	73 ( Luminex vs. flow cytometry), 74 (Luminex vs OLINK)	117	Non-healthy Controls and Specific Case Subgroups; PACS (mild and severe), Acute COVID, Healthy	high	2	3	5
55	Mikuteit et al., 2023	37516715	Longitudinal Observational Study (DEFEAT)	prospective	-	124	PACS, Recovered	high	2	2	4
56	Santana De Anda et al., 2024	39273608	Case control	prospective	53 ( Recovered vs. Acute)	32	PACS, Recovered	high	2	3	5
57	Paris et al., 2023	38110483	Case control	prospective	52 (EBC vs. blood), 53 (EBC vs. blood)	38	PACS, Healthy	low	2	1	3
58	Ansone et al., 2024	38338803	Case control	prospective	-	21	PACS, Recovered	high	2	4	6
59	García-Hidalgo et al., 2026	41559790	Case control	prospective	-	42	PACS, Recovered	moderate	2	2	4
60	Wei et al., 2024	39802657	Case control	prospective	52 ( uPLC-MS/MS vs. ICPET)	18	PACS, Recovered, Healthy	high	2	4	6
61	Baik et al	41073392	Case control	prospective	-	16	Specific Case Subgroups; PACS (psychiatric and general), Recovered	high	2	5	7
62	Gülmez et al.,2026	41273049	Case control	retrospective	-	50	PACS & ME/CFS, ME/CFS, Healthy	moderate	3	2	5
63	Seco-González et al., 2024	39486386	Multi-Center Case-Control Study with Biobank Samples	retrospective	-	65	No Predefined Cases and Controls	high	3	5	8
64	Gu et al., 2023	37924708	Longitudinal cohort study, Case control	prospective	-	181	No Predefined Cases and Controls	moderate	2	3	5
65	Wolday et al., 2025	40475767	Case control	prospective	-	55	PACS, Recovered (respiratory infection), Healthy	high	2	3	5
66	Visvabharathy et al., 2023	37313412	Case control	prospective	73 ( Recovered vs. Post-servere/mild), 74 (flow cytometry vs. OLINK	94	PACS, Recovered, Healthy	high	2	3	5
67	Aid et al., 2026	41388153	Multi cohort case control	prospective	73 (PBMC vs. blood), 74 (PBMC vs. blood)	28	Non-healthy Controls; PACS, Recovered, Acute COVID, Healthy	high	2	5	7
68	Fineschi et al., 2026	41808838	Case control	prospective	73 (different Olink Panel), 74( Olink vs. flow cytometry)	92	PACS, Recovered	moderate	2	2	4
69	Rohrhofer et al.,2025	40372110	Observational study	prospective	73 (Blood/salvia,/stool vs. blood), 74 (Blood/salvia,/stool vs. blood), 38 (Blood/salvia,/stool vs. blood), 75 ( ELISA vs. PEA/NPX)	30	Non-healthy Controls; PACS, Convalescent, Acute COVID, Healthy	high	2	4	6
70	Sbierski-Kind et al., 2024	38326527	Single-center case control	prospective	-	27	PACS, Convalescent, Healthy	high	2	4	6
71	Woodruff et al., 2023	37452024	Case control	prospective	73,( different Olink) 74 ( Olink vs. cytometry)	97	PACS, Recovered	high	2	3	5
72	Crucianelli et al., 2024	39370044	Spa-centred, double-blinded, randomised case–control pilot study	prospective	-	30	Intervention; PACS	moderate	5	3	8
73	Meyer et al., 2026	41758880	Case control	prospective	50, 54, 67-71); too many differences; details regarding the specific variations are only	24	Non-healthy Controls; PACS, Post-severe COVID, Post-mild COVID	moderate	2	4	6
74	Ray et al., 2026	41878441	Case control	prospective	50, 54, 67-71), 77 ( sexspecific effect), too many differences; details regarding the specific variations are only	94, 23, 32	PACS, Convalescent, Healthy	high	2	3	5
75	Iosef et al.,2023	37301958	Case control	prospective	74 ( PEA/NPX vs. flow cytometry), 69 ( PEA/NPX vs. ELISA)	22	Non-healthy Controls; PACS, Acute COVID (Ward and ICU)	high	2	5	7
76	Shahbaz,b et al. 2025	41205594	Case control	prospective	77 ( sexspecific effect). 84 P (PBMC vs. Blood) , 85 ( PBMC vs blood/PBMC), 86 ( ELISA vs. OLINK)	78	PACS & ME/CFS, Recovered; Male and Female	moderate	2	2	4
77	Feliz et al.,2026	41593681	Case control	prospective	38; 76; 78;84, 87 ( sexspecific effect)	34	PACS, Recovered	high	2	3	5
78	Su et al., 2022	35216672	Multi cohort case control	prospective	77 (sexspecific effect)	208	Non-healthy Controls; PACS, Acute COVID, Healthy	high	2	3	5
79	Marzetti et al., 2025	39940991	Secondary analyses of a single-center, single-blinded, placebo-controlled randomized trial	prospective	-	25 (15+10)	Intervention; PACS	moderate	1	4	5
80	Chen et al., 2024	37858739	Case control	prospective	-	21	Non-healthy Controls; PACS, Inflammatory neurological disease, Healthy	high	2	5	7
81	Zhao et al., 2022	35929818	Case control	prospective	-	22	Non-healthy Controls; PACS, Acute COVID, Healthy	high	2	5	7
82	Buonsenso et al., 2025	39849114	Case control	prospective	-	34	Non-healthy Controls; PACS, Acute COVID, MIS-C, Healthy	moderate	2	3	5
83	Shahbaz et al. 2026	41822518	Case control and validation study	prospective	84 ( PBMC vs. blood), 85 ( PBMC vs. blood/PBMC)	20	PACS & ME/CFS, ME/CFS, Recovered, Healthy	high	2	4	6
84	Tourki et al., 2025	39510135	Case control	prospective	76; 83; 86 ( Blood vs. PBMC), 85 ( Blood vs. PBMC/blood), 77 (sexspecific effect)	175	Non-healthy Controls; PACS, Acute COVID, Idiopathic Pulmonary Fibrosis, Healthy	high	2	3	5
85	Xu et al. 2023	39339845	Case control	retrospective	76; 83 ( Blood/PBMC vs. PBMC), 84 (Blood/PBMC vs. blood)	8	Non-healthy Controls; PACS, Acute COVID, Recovered, Healthy	high	3	5	8
86	Gao et al., 2025	40307449	Prospective Case control	prospective	76; 83 ( Olink vs. ELISA), 84 ( PBMC vs. blood)	70, 95	PACS, Convalescent	moderate	2	2	4
87	Sykes et al., 2023	37019821	Prospective, observational, multicentre, secondary care cohort study	prospective	77 (sexspecific effect)	27	PACS, Healthy	high	2	4	6
88	Perez Mazzali et al., 2026	41856437	Case control	prospective	-	10	PACS, Recovered, Healthy	moderate	2	3	5
89	Farré et al., 2025	41074076	Prospective Longitudinal Population-Based Nested Case-Control	prospective	-	133	Specific Case Subgroups; PACS (active and recovered Long-COVID), Recovered	high	2	3	5
90	Dhariwal et al., 2024	39730725	Retrospective Multi-Cohort Case-Control Study	retrospective	-	12	Specific Case Subgroups; PACS (with and without brain fog), Recovered, Healthy	high	3	5	8
91	Szögi et al., 2024	39495479	Case control	prospective	-	32	Non-healthy Controls; PACS, Healthy, Secondary ciliary dyskinesia	high	2	4	6
92	Ober et al., 2025	40279368	Prospective single-center study	prospective	-	47	PACS, Convalescent	moderate	2	2	4
93	Whitcomb et al., 2025	41372813	Case control	prospective	-	34	PACS, Recovered	high	2	3	5
94	Chakraborty et al., 2025	39604720	Case control	retrospective	-	6 + 5	Specific Case Subgroups; PACS (with and without brain fog), Convalescent, Healthy	high	3	5	8
95	Cervia-Hasler et al., 2024	38236961	Case control	prospective	-	113	PACS, Recovered, Healthy	high	2	2	4
96	Dobra et al., 2025	40419011	Prospective Longitudinal Multi-Phase Case-Control Study	prospective	-	59	No Predefined Cases and Controls	high	2	5	7
97	Missailidis et al., 2024	39691709	Case control	prospective	-	7	PACS, Recovered	high	2	4	6
98	García-Hidalgo et al., 2025	38359818	Case control	prospective	-	119	PACS, Recovered	moderate	2	1	3
99	Reis et al., 2026	41880397	Case control	prospective	-	22	PACS, Healthy	high	2	4	6
100	Docampo et al., 2024	39106427	Prospective Longitudinal Pilot Observational Study	prospective	-	6	Intervention; PACS	high	5	5	10
101	Elahi et al., 2024	39386210	Prospective Longitudinal Multi-Cohort Case-Control Study with Discovery and Validation Phase	prospective	-	44	PACS, Recovered; Discovery and Validation	high	2	3	5
102	Bai et al., 2025	40898520	Case control	retrospective	-	23	PACS, Recovered, Healthy	high	3	4	7
103	Tobi et al., 2025	40723800	Prospective Longitudinal Multi-Cohort Case-Control Study with Microbiome and Metabolomics Analysi	propective	-	13	PACS, Healthy	high	2	4	6
104	Bačić et al., 2025	41032483	Case control	prospective	-	30	PACS, Recovered, Healthy	high	2	3	5
105	Österdahl et al., 2023	37369825	Multi-Cohort Case-Control Study with Tissue and Plasma Analysis	retrospective	-	31	Non-healthy Controls; PACS, Acute COVID, Non-COVID Illness	high	3	4	7
106	Ackermann et al., 2022	36206625	Case control	prospective	-	/	No Predefined Cases and Controls	high	2	6	8
107	Ai et al., 2024	40842862	Prospective Longitudinal Multi-Cohort Case-Control Study with Cluster Analysis and Validation Cohort)	prospective	-	201, 43 MULTI group	Specific Case Subgroups; PACS (several subgroups), Recovered	high	2	3	5
108	Ali et al., 2025	40098116	Case control	prospective	-	3	Non-healthy Controls; PACS, Idiopathic pulmonary fbrosis, Non-Interstitial Lung Disease	high	2	5	7
109	Balnis et al., 2024	39024897	Single centre prospective cohort study	prospective	-	103	PACS, Recovered, Healthy	high	2	2	4
110	Bhattacharjee et al., 2008	18657605	Case control	retrospective	-	43	Non-healthy Controls; ME/CFS, Healthy, Insufficient symptoms of fatigue	high	3	4	7
111	Billing-Ross et al., 2016	26791940	Case control	prospective	-	193	ME/CFS, Healthy	low	2	0	2
112	Bourgonje et al., 2024	39075559	Retrospective Multi-Omics Case-Control Study with Biobank Samples	retrospective	-	40	Non-healthy Controls; ME/CFS, Healthy, Crohn's Disease	high	3	4	7
113	Byrnes et al., 2009	19503787	Prospective Longitudinal Nested Case-Control Study with Twin Design and Transcriptomic Analysis	prospective	-	44	ME/CFS, Healthy	moderate	2	2	4
114	Che et al., 2022	35887252	Case control	prospective	-	106	ME/CFS, Healthy	low	2	0	2
115	Chen et al., 2026	41161027	Longitudinal Multi-Cohort Case-Control Study with Pediatric Focus and Biomarker Discovery	prospective	-	92	PACS, Healthy	high	2	3	5
116	Cheng et al., 2023	37328077	Case control	prospective	-	13	ME/CFS, Healthy	moderate	2	3	5
117	Ciregia et al., 2016	27676445	Translational case–control study	prospective	-	45	ME/CFS, Healthy	moderate	2	2	4
118	de Vega et al., 2017	28231836	Longitudinal Multi-Site Case-Control Study with Epigenomic and Immunological Analysis	prospective	-	49	ME/CFS, Healthy	high	2	3	5
119	Dufrusine et al., 2022	36613462	Case control	prospective	-	10	Non-healthy Controls; PACS, Acute COVID, Healthy	high	2	5	7
120	Eguchi et al., 2020	31759091	Case control	prospective	-	99	ME/CFS, Healthy; Discovery and Validation	high	2	3	5
121	Esfandyarpour et al., 2019	31036648	Prospective Longitudinal Case control Study	prospective	-	40	ME/CFS, Healthy	high	2	3	5
122	Fitzgerald et al., 2021	32975577	Multi cohort, case control	retrospective	-	24	PTLDS, Healthy; Two Cohorts	high	3	4	7
123	Fukuda et al., 2010	20227423	Case control	prospective	-	155	ME/CFS, Healthy	high	2	2	4
124	Fuite et al., 2008	18775774	Retrospective Multi-Omics Case-Control Study	retrospective	-	129	ME/CFS, Non-fatigued Controls	high	3	2	5
125	Garrido et al., 2024	38368647	Retrospective Longitudinal Multi-Phase Case-Control Study	retrospective	-	106	PACS, Recovered	high	3	2	5
126	Germain et al., 2018	30563204	Case control	retrospective	-	32	ME/CFS, Healthy	high	3	3	6
127	Giménez-Orenga et al., 2022	36389746	Cross-sectional study	cross-sectional	-	66	Non-healthy Controls; PACS, ME/CFS, Acute COVID, Healthy	high	4	4	8
128	Giménez-Orenga et al., 2025	40338225	Cross-sectional observational study	cross-sectional	-	8 ME/CFS , 16 Co diagnoses ME/CFS + Fibromyalgia	Non-healthy Controls; ME/CFS, ME/CFS & FM, Fibromyalgia, Healthy	moderate	4	4	8
129	Guo et al., 2023	36758522	Prospective Longitudinal Nested Case-Control Study	prospective	-	106	ME/CFS, Healthy	low	2	0	2
130	Gow et al., 2009	19555476	Case control	prospective	-	8	ME/CFS, Healthy	high	2	4	6
131	Gravelsina et al., 2022	36300129	Case control	prospective	-	134	ME/CFS, Healthy	moderate	2	1	3
132	Grote et al., 2024	38674105	Pilot study	retrospective	-	8	PACS, Vaccinated, Recovered, Healthy	high	5	4	9
133	Hanson et al., 2023	37704012	Case control	prospective	-	48	PACS, Convalescent, Healthy	high	2	3	5
134	Hoel et al., 2026	41785863	Prospective Longitudinal Nested Case-Control Study	prospective	-	50	ME/CFS, Healthy	high	2	3	5
135	Hou et al., 2025	39853911	Case control	retrospective	-	116	Non-healthy Controls; PACS, Acute COVID, Healthy; Multiple Cohorts	high	3	3	6
136	Huang et al., 2024	39592839	Case control	retrospective	-	1194	Non-healthy Controls; ME/CFS, Healthy, Multiple other Diseases	high	3	3	6
137	Hunter et al., 2025	41057909	Proof-of-concept retrospective case-control	retrospective	-	47	ME/CFS, Healthy	high	3	3	6
138	Kalaivani & and Dinakar, 2022	35787147	Retrospective Cross-Sectional Case-Control	cross-sectional	-	206	No Predefined Cases and Controls	high	4	4	8
139	Kallaste et al., 2025	40572685	Case control	prospective	-	60	PACS, Recovered, Healthy; Multiple Time Points	low	2	1	3
140	Lee et al., 2009	19540336	Case control	retrospective	-	173	Specific Case Subgroups; ME/CFS (with and without major depressive disorder), Healthy	high	3	3	6
141	Liu et al., 2026	41704659	Case control	prospective	-	15, 39	Non-healthy Controls; PACS & ME/CFS, ME/CFS, Multiple Sclerosis, Healthy	moderate	2	3	5
142	Makled et al., 2023	38155729	Case control	prospective	-	900	PACS, Acute COVID, Recovered, Death; Multiple Cohorts	high	2	2	4
143	Maqsood et al., 2025	40379198	Case control	prospective	-	240	No Predefined Cases and Controls	high	2	4	6
144	Martín et al., 2023	37744357	Pilot multicenter, cross-sectional cohort	Cross-sectional	-		Non-healthy Controls; ME/CFS, Fibromyalgia, Healthy	low	4	2	6
145	Medori et al., 2023	38112943	Case control	prospective	-	80	PACS, Healthy	high	2	3	5
146	Metselaar et al., 2021	33633136	Case control	retrospective	-	95	ME/CFS, Healthy; Test sets	low	3	1	4
147	Milivojevic et al., 2020	32692761	Case control	prospective	-	89	ME/CFS, Healthy	low	3	1	4
148	Nilsson et al., 2022	36327322	Case control	retrospective	-	30	Non-healthy Controls; PTLDS, Tick-borne infection, Neuroborreliosis	moderate	3	3	6
149	Oh et al., 2025	40450635	Case control	prospective	-	31	PACS, Recovered, Healthy	low	2	1	3
150	Padhye et al., 2025	41146907	Case control	prospective	-	48	PACS, Convalescent, Healthy	moderate	2	2	4
151	Patel et al., 2023	36809921	Prospective Longitudinal Multi-Cohort Case-Control Study	prospective	-	22	Non-healthy Controls; PACS, Acute COVID (Ward and ICU)	high	2	5	7
152	Redondo-Calvo et al., 2024	39392878	Case control	prospective	-	22	No Predefined Cases and Controls	high	2	6	8
153	Roerink et al., 2017	29284500	Case control	prospective	-	50	ME/CFS, Healthy	high	2	3	5
154	Ryu et al., 2025	40022872	Case control	prospective	-	9	PACS, Healthy	high	2	4	6
155	Seco-González et al., 2025	40618677	Case control	prospective	-	65	No Predefined Cases and Controls	high	2	5	7
156	Semo et al., 2025	40429707	Case control	prospective	-	14	Non-healthy Controls; PACS, Cardiovascular risk matched	moderate	2	4	6
157	Seton et al., 2023	37895005	Feasibility Study	prospective	-	5	ME/CFS, Healthy	high	5	2	7
158	Soares et al., 2025	40614661	Case control	prospective	-	15	Non-healthy Controls; PACS, Acute COVID, Recovered	high	2	3	5
159	Sweetman et al., 2020	32972442	Case control	prospective	-	11	ME/CFS, Healthy	high	2	2	4
160	Vashisht et al., 2023	36919074	Case control	prospective	-	11	PACS, Acute COVID, Healthy	high	2	2	4
161	Yagin et al., 2023	38066735	Case control	retrospective	-	26	ME/CFS, Healthy	high	3	2	5
162	Zhou et al., 2024	39588145	Case control	retrospective	-	54	No Predefined Cases and Controls	high	3	3	6

## Sheet: Newcastle Ottawa Scale
Reference	Author	PMID	Studytyp	Selection 1	Selection 2	Selection 3	Selection 4	Selection	Comparability 1	Comparability 2	Comparability	Exposure / Outcome 1	Exposure / Outcome 2	Exposure / Outcome	Exposure / Outcome	Total (0-9)	Risk of Bias	Score		Table Legend	Newcastle–Ottawa Scale (NOS) assessment
21	Nunes et al., 2024	39014464	Case control	ICC Symptom Questionnaire (*)	recruited via the ME/CFS Foundation (*)	-	-	**	-	-	0	-	-	-	0	2	high
22	Kruger et al., 2022	36131342	Case control	questionnaire	-	volunteer	-	0	-	-	0	-	-	-	0	0	high			Selection domain (maximum 4 stars)
23	Kavyani et al., 2024	38015302	Cross-Sectional Case control Study	Canadian Consensus Criteria (*)	cross-sectional	volunteers	inclusion criteria (*)	**	-	-	0	-	-	-	0	2	high			Case-control studies:
24	Abujrais et al., 2024	39302151	Prospective Longitudinal Cohort Study	Canadian Consensus Criteria + IOM from clinics (*)	recruited between 2013 and 2018 from two clinics (*)	Canadian Consensus Criteria + IOM (*)	-	***	-	-	0	-	-	-	0	3	high			Selection 1 = Adequate case definition	Selection 2 = Representativeness of cases	Selection 3 = Selection of controls	Selection 4 = Definition of controls
25	Taenzer et al., 2023	38144169	Pilot study	CDC classification + DePaul Symptom-Subscale Questionnaire(*)	-	-	-	*	-	-	0	-	-	-	0	1	high
26	Zhang et al., 2019,	30877861	Observational Cross-Sectional Study with a Case-Control Framework and Machine Learning-Driven Analysis	14-item Chalder Fatigue Scale	-	-	-	0	-	-	0	-	-	-	0	0	high			Cohort studies:
27	Germain et al., 2017	28059425	Pilot study, Discovery cohort	-	-	-	-	0	-	-	0	-	-	-	0	0	high			Selection 1 = Representativeness of exposed cohort	Selection 2 = Selection of non-exposed cohort	Selection 3 = Ascertainment of exposure	Selection 4 = Demonstration that outcome of interest was not present at baseline
28	Yamano et al., 2016	27725700	Prospective Case-Control Study with a Multi-Stage Machine Learning Validation Framework	diagnosis individual by staff (*)	recruited at the Fatigue Clinical Centre of Osaka City University Hospital (*)	recruited via online advertisements	-	**	-	-	0	diagnosis by staff (*)	no; controlls via online advertisements	-	*	3	high
29	Baraniuk et al., 2021	33440400	Prospective, Multi-Group, Longitudinal Case-Control Study with a Cross-Over Experimental Protocol	Fukada criteria + Canadian Consensus Criteria (*)	recruited from websites, word of mouth, fliers, newspaper and online advertisements, and personal contacts in clinics and support groups (*)	healthy, non-military control subjects (*)	inclusion and exclusion criteria (*)	****	-	-	0	telephone screening with a clinical research (*)	yes (*)		**	6	moderate			Comparability domain (maximum 2 stars)
30	Armstrong et al., 2012	22728138	Preliminary study	Canadian guidelines (*)	-	-	-	*	age-matched (*)	sex-matched (*)	**	-	-	reasons patient removing (*)	*	3	high			Comparapility 1 = Control for the most important confounders (e.g., age, sex)	Comparapility 2 = Control for additional confounders (e.g., comorbidities, medication, ethnicity)
31	Huang et al., 2025	41536999	Association studies and machine learning	self-reported clinical diagnosis	-	-	-	0	-	-	0	-	-	-	0	0	high
32	Kitami et al., 2020	33199820	Multicentre case control Study	Fukada criteria + ICC (*)	recruited at the Osaka City University Hospital Fatigue Clinical Center (*)	recruited at the Osaka City University Hospital Fatigue Clinical Center (*)	inclusion criteria (*)	****	-	-	0	diagnosis by specialist (*)	yes (*)	-	**	6	moderate			Exposure/Outcome domain (maximum 3 stars)
33	Nagy-Szakal et al., 2021	29968805	Prospective Multi-Center Case-Control Study	Fukada criteria + ICC (*)	Chronic Fatigue Initiative (CFI) cohort (*)	Chronic Fatigue Initiative (CFI) cohort (*)	clinical questionnaires (*)	****	frequency-matched to cases on age, sex, race/ethnicity, geographic/clinical site and season of sampling (**)	-	**	medical history (*)	yes (*)	-	**	8	low			Case-control studies:
34	Nkiliza et al.,2021	34454515	Prospective Case-Control Study with Sex Interaction Analysis	Fukada criteria + Carruthers (*)	cross-sectional	self-defined as healthy	not meeting any of the case definitions of ME/CFS (*)	**	matched sex (*)	similar to cases for age, sex, race/ethnicity and body mass index (*)	**	-	-	-	0	4	high			Exposure 1 = Ascertainment of exposure	Exposure 2 = Same method of ascertainment for cases and controls	Exposure 3 = Non-response rate
35	Moezzi et al., 2025	40877900	Longitudinal case–control study	validated self-reported questionnaires	-	DePaul Symptom Questionnaire (DSQ)	-	0	-	-	0	-	-	-	0	0	high
36	Soffritti et al., 2023	37445763	Case control	Fukuda criteria (*)	Rīga Stradiņš University outpatient clinic (*)	Rīga Stradiņš University outpatient clinic (*)	no medical history or symptoms of chronic fatigue syndrome	****	sex-matched (*)		*	-	-	due to a lack of healthy individuals involved in this study, age equality was not achieved (*)	*	6	moderate			Cohort studies:
37	Lidbury et al., 2017	28302133	Cross sectional study	Canadian Diagnostic Criteria (*)	CFS Discovery Clinic (*)	recruited via neighbouring clinics (*)	-	***	-	-	0	medical practitioner and registered nurse (*)	-	-	*	4	high			Outcome 1 = Assessment of outcome	Outcome 2 = Adequacy of follow-up duration	Outcome 3 = Adequacy of handling missing data / follow-up completeness
38	Shahbaz et al., 2025	39615603	Case control	CCC + WHO (*)	recruited at the University of Alberta Hospital, Edmonton (*)	recruited at the University of Alberta Hospital, Edmonton (*)	-	***	-	-	0	-	-	-	0	3	high
39	Bhattacharjee et al., 2015	26063326	Explorative	CFS case definition (*)	recruited from Wichita, KS, USA, as part of a 2-day in-hospital evaluation of unexplained fatigue (*)	recruited from Wichita, KS, USA, as part of a 2-day in-hospital evaluation of unexplained fatigue (*)	exclusionary conditions (*)	****	-	-	0	medical and psychiatric conditions were reevaluated (*)	yes(*)	report exclusions (*)	***	7	low			Risk of bias:
40	Nguyen et al., 2019	30419269	Case control	procedure and inclusion/exclusion criteria + case definition	recruited to the NorCAPITAL-project (*)	recruited to the NorCAPITAL-project (*)	exclusionary conditions (*)	***	age-matched (*)	sex-matched (*)	**	clinical investigations (*)	yes(*)	-	*	7	low			Low risk = 7–9 stars	Moderate risk = 5–6 stars	High risk = 0–4 stars
41	Sun et al., 2024	39394558	Case control	CCC + research criteria of the International Chronic Fatigue Syndrome Study Group (*)	Jinan Biolnoo Institute of Immunometabolism (*)	Jinan Biolnoo Institute of Immunometabolism (*)	CCC + research criteria of the International Chronic Fatigue Syndrome Study Group (*)	****	screened to exclude those with confounding factors (*)	-	*	-	yes(*)	-	*	6	moderate
42	Seifert et al., 2026	41828537	Prospective Multi-Center Longitudinal Case-Control Study with Discovery and Validation Phase	Canadian Consensus Criteria (*)	collected between 2022 and 2023, Charité Fatigue Centre (*)	-	-	**	-	-	0	-	-	-	0	2	high
43	Giloteaux et al., 2016	27338587	Case control	Short Form 36 Health Survey (SF-36.org) and Bell’s Disability Scale	samples were collected at home by participants (*)	controls from the same geographic area as cases (*)	screened by the physician for suitability as healthy controls (*)	***	-	-	0	-	-	-	0	3	high
44	Xiong et al., 2024	36758521	Prospective Case control	questionnaire	-	-	-	0	age-matched (*)	sex-matched (*)	**	medical history records (*)	-	-	*	3	high
45	Mandarano et al., 2018	29375937	Case control	Fukuda Criteria (*)	recruited by Dr. Susan Levine, M.D., in New York City (*)	recruited at Ithaca College by Dr. Betsy Keller (*)	exclusion criteria (*)	****	-	-	0	diagnosis by doctor (*)	-	-	*	5	moderate
46	Shukla et al., 2015	26683192	Prospective Multi-Center Case-Control Study with Strict Exclusion Criteria	Fukuda Criteria (*)	from the Madison and Marshfield, WI areas (*)	from the Madison and Marshfield, WI areas (*)	inclusion and exclusion criteria (*)	****	age-matched (*)	sex-matched (*), matched by BMI, and self-reported general activity patterns	**	medical history (*)	yes (*)	report exclusions (*)	***	9	low
47	Cheng et al., 2025	41387992	Case control	Diagnostic Criteria for Systemic Exertion Intolerance Disease + IOM (*)	recruited between April 2023 and April 2024 from the Endocrine Clinic and Chronic Disease Management Clinic (*)	recruited from community volunteers and hospital staff	exclusion criteria (*)	***	age-matched (*)	sex-matched (*)	**	-	-	-	0	5	moderate
48	Gan et al., 2025	41469536	Case control	Fatigue Self-Assessment Scale	recruited between February and October 2021 at the Sichuan Provincial Hospital of Integrated Traditional and Western Medicine (*)	recruited between February and October 2021 at the Sichuan Provincial Hospital of Integrated Traditional and Western Medicine (*)	inclusion criteria (*)	***	-	-	0	-	-	-	0	3	high
49	Holmes et al., 2021	34009992	Prospective Longitudinal Multi-Cohort Study with Acute, Recovery, and Control Groups	-	-	-	-	0	-	-	0	-	-	-	0	0	high
50	Saito et al., 2024	38304426	Prospective Multi-Center Case-Control Study with Longitudinal Component	-	-	-	-	0	-	-	0	-	-	-	0	0	high
51	Khoramjoo et al., 2024	38837993	Case control	self-reported questionnaires and a detailed review of their electronic medical records	University of Alberta Hospital (Edmonton, Canada) between October 15, 2020, and June 29, 2021 (*)	-	-	*	age-matched (*)	sex-matched (*)	**	electronic medical records (*)	-	removing feautres with >50% missing values (*)	**	5	moderate
52	Leitner et al., 2024	39544193	Prospective Longitudinal Multi-Cohort Invasive Case-Control Study with Metabolomic Sub-Cohort	Yale New Haven Hospital Pulmonary Vascular Disease Clinic (New Haven, CT) for invasive CPET between February 2021 and March 2023 (*)	Yale New Haven Hospital Pulmonary Vascular Disease Clinic (New Haven, CT) for invasive CPET between February 2021 and March 2023 (*)	iCPET testing (*)	-	***	-	-	0	-	-	-	0	3	high
53	Berezhnoy et al., 2023	37228606	Case control	symptome experiencing	Tübingen University Hospital for Post-COVID Care between June 2020 and February 2021 (*)	-	-	*	strict standardization in sample collection (*)	-	*	-	-	-	0	2	high
54	Wang et al., 2023	37890487	Prospective Multi-Center Longitudinal Case-Control Study	self-reported questionnaires and a detailed review of their electronic medical records	COVID-19 and intensive care units at the University of Alberta Hospital (Edmonton, Canada) between October 15, 2020, and June 29, 2021 (*)	sampe time period collected	-	*	age-matched (*)	sex-matched (*)	**	-	-	-	0	3	high
55	Mikuteit et al., 2023	37516715	Longitudinal Observational Study (DEFEAT)	World Health Organization Case Report Form and the UK Long COVID guideline (*)	recruited via newspaper announcements, home pages, posters, and flyers in regional, general practices, or long COVID self-support groups, in the outpatient clinics of Hannover Medical School and University Medical Center Göttingen (*)	recruited via newspaper announcements, home pages, posters, and flyers in regional, general practices, or long COVID self-support groups, in the outpatient clinics of Hannover Medical School and University Medical Center Göttingen (*)	inclusion criteria (*)	****	-	-	0	-	-	-	0	4	high
56	Santana De Anda et al., 2024	39273608	Case control	patients with acute SARS-CoV-2 infection confirmed by the nasopharyngeal swab polymerase chain reaction (PCR)(*)	same cohort (*)	standardized questionaire , at least two of the multiorgan symptoms	-	**	-	-	0	-	-	-	0	2	high
57	Paris et al., 2023	38110483	Case control	NIH-classification (*)	Pulmonary Rehabilitation Unit of Istituti Clinici Scientifici Maugeri IRCCS (*)	Pulmonary Rehabilitation Unit of Istituti Clinici Scientifici Maugeri IRCCS (*)	exclusion criteria (*)	****	age-matched (*)	sex-matched (*)	**	-	-	missing data for the outcome of interest were excluded from the study (*)	*	7	low
58	Ansone et al., 2024	38338803	Case control	PASC diagnosis selection from the recently published work of Zang et al.	collaboration with Riga East University Hospital and Vidzeme Hospital (Latvia) (*)	collaboration with Riga East University Hospital and Vidzeme Hospital (Latvia) (*)	PACS diagnosis criteria	**	-	-	0	-	-	-	0	2	high
59	García-Hidalgo et al., 2026	41559790	Case control	modified Medical Research Council (mMRC) Scale	Hospital Universitari Arnau de Vilanova and Hospital Universitari Santa Maria in Lleida (Spain) between April 2020 and September 2021 (*)	Hospital Universitari Arnau de Vilanova and Hospital Universitari Santa Maria in Lleida (Spain) between April 2020 and September 2021 (*)	fully recovered without dyspnea, cognitive impairment or fatigue at the same timepoint (*)	***	age-matched (*)	sex-matched (*)	**	-	-	-	0	5	moderate
60	Wei et al., 2024	39802657	Case control	defined as the presence of one or more persistent COVID-19–related symptoms	recruited from the Sixth People’s Hospital of Nantong (*)	recruited from the Sixth People’s Hospital of Nantong (*)	Chinese Clinical Guidance for COVID-19 Pneumonia Diagnosis and Treatment (*)	***	-	-	0	-	-	-	0	3	high
61	Baik et al	41073392	Case control	NICE guidelines (*)	clinic at Kyung Hee University Hospital between December 2022 and June 2023 (*)	clinic at Kyung Hee University Hospital between December 2022 and June 2023 (*)	exclusion criteria (*)	****	-	-	0	-	-	-	0	4	high
62	Gülmez et al.,2026	41273049	Case control	CCC (*)	clinic for infectious diseases at the Medical University of Innsbruck between September 2015 and April 2022 (*)	clinic for infectious diseases at the Medical University of Innsbruck between September 2015 and April 2022 (*)	electronic medical records (*)	****	-	-	0	electronic medical records (*)	-	-	*	5	moderate
63	Seco-González et al., 2024	39486386	Multi-Center Case-Control Study with Biobank Samples	-	samples were collected within the same geographical region	-	-	0	-	-	0	-	-	-	0	0	high
64	Gu et al., 2023	37924708	Longitudinal cohort study , Case control	self-reported comorbidities and symptom	COVID-19 survivors discharged from hospital between Jan 7, and May 29, 2020 (*)	two districts of Wuhan city between Dec 24, 2020, and Jan 16, 2021 (*=	inclusion and exclusion criteria (*)	***	age-matched (*)	sex-matched (*)	**	-	-	exclusion of patient py ecxlusion criteria (*)	*	6	moderate
65	Wolday et al., 2025	40475767	Case control	WHO criteria (*)	between August 2021 and February 2022 were recruited from Addis Ababa (Capital city of Ethiopia) (*)	between August 2021 and February 2022 were recruited from Addis Ababa (Capital city of Ethiopia) (*)	inclusion and exclusion criteria (*)	****	-	-	0	-	-	-	0	4	high
66	Visvabharathy et al., 2023	37313412	Case control	NIH-classification (*)	Neuro-COVID-19 clinic at Northwestern Memorial Hospital from September 2020-September 2021 (*)	parallel, we recruited 44 healthy COVID convalescents from the surrounding community (*)	-	***	-	-	0	-	-	-	0	3	high
67	Aid et al., 2026	41388153	Multi cohort case control	symptom questionnaire	part of biorepositories (*)	part of biorepositories (*)	-	**	-	-	0	-	-	-	0	2	high
68	Fineschi et al., 2026	41808838	Case control	WHO’s diagnostic criteria (*)	Uppsala post-COVID outpatient clinic and the National Swedish COVID Association (*)	Östhammar primary care center and Praktikertjänst Rosendal Primary Care Center (*)	inclusion criteria (*)	****	age-matched (*)	sex-matched (*)	**	-	-	-	0	6	moderate
69	Rohrhofer et al.,2025	40372110	Observational study	IOM criteria (*)	-	-	-	*	age-matched (*)	sex-matched (*)	**	medical record (*)	-	-	*	4	high
70	Sbierski-Kind et al., 2024	38326527	Single-center case control	PWA-based questionnaire	post-COVID outpatient clinic at the Ludwig-Maximilian-University (LMU) University Hospital in Munich (*)	-	inclusion criteria (*)	**	age-matched (*)	sex-matched (*)	**	-	-	-	0	4	high
71	Woodruff et al., 2023	37452024	Case control	PACS symptoms	referred by primary care providers or by self-referral to Emory University Midtown, Emory University Executive Park, and Grady Memorial Hospital PASC Clinics (*)	referred by primary care providers or by self-referral to Emory University Midtown, Emory University Executive Park, and Grady Memorial Hospital PASC Clinics (*)	-	**	-	-	0	medical record + REDCap electronic data(*)	-	-	*	3	high
72	Crucianelli et al., 2024	39370044	Spa-centred, double-blinded, randomised case–control pilot study	positive diagnosis of long-COVID syndrome with pulmonary involvement (*)	performed from May to October 2023 at the Acque Albule, Terme di Roma spa facility (Tivoli Terme, Rome, Italy) (*)	performed from May to October 2023 at the Acque Albule, Terme di Roma spa facility (Tivoli Terme, Rome, Italy) (*)	inclusion/ exclusion criteria (*)	****	-	-	0	-	-	report complete data (*)	*	5	moderate
73	Meyer et al., 2026	41758880	Case control	WHO Delphi consensus definition (*)	rehabilitation stay at the clinic between May 2020 and April 2022 (*)	rehabilitation stay at the clinic between May 2020 and April 2022 (*)	WHO definition of mild COVID-19 infection (*)	****	-	-	0	Trained physicians (*)	-	-	*	5	moderate
74	Ray et al., 2026	41878441	Case control	NICE guidelines (*)	COVID-NGS cohort (*)	recovered from SARS-CoV-2 infection and were evaluated at the Tübingen University Hospital Post-COVID Care Unit between June 2020 and December 2021 (*)	inclusion criteria (*)	****	-	-	0	-	-	-	0	4	high
75	Iosef et al.,2023	37301958	Case control	diffuse symptoms	screened and enrolled from our tertiary care hospitals (London Health Sciences Centre, London, Ontario, Canada) (*)	screened and enrolled from our tertiary care hospitals (London Health Sciences Centre, London, Ontario, Canada) (*)		**	age-matched (*)	sex-matched (*)	**	screened	-	-	0	4	high
76	Shahbaz,b et al. 2025	41205594	Case control	CCC + WHO (*)	recruited through the LC clinic at the University of Alberta Hospital, Edmonto (*)	recruited through the LC clinic at the University of Alberta Hospital, Edmonto (*)	Inclusion and exclusion criteria (*)	****	age-matched (*)	sex-matched (*)	**	-	-	-	0	6	moderate
77	Feliz et al.,2026	41593681	Case control	persistent symptoms	recruited between June 2023 and March 2025, Medical Health Center USF Cuidar Saúde- Seixal (*)	recruited between June 2023 and March 2025, Medical Health Center USF Cuidar Saúde- Seixal (*)	Inclusion and exclusion criteria (*)	***	-	-	0	medical evaluations (*)	-	-	*	4	high
78	Su et al., 2022	35216672	Multi cohort case control	WHO Ordinal Scale for Clinical Improvement score (WOS), PACS symptoms	Potential participants were identified at five hospitals of Swedish Medical Center and affiliated clinics located in the Puget Sound region near Seattle, WA (*)	Potential participants were identified at five hospitals of Swedish Medical Center and affiliated clinics located in the Puget Sound region near Seattle, WA (*)	-	**	matched healthy controls (*)	-	*	electronic health records (*)	-	-	*	4	high
79	Marzetti et al., 2025	39940991	Secondary analyses of a single-center, single-blinded, placebo-controlled randomized trial	WHO criteria (*), diagnosis long COVID	post-acute COVID-19 outpatient clinic of the Fondazione Policlinico A. Gemelli IRCCS (Rome, Italy) from March 2021 to July 2021(*)	post-acute COVID-19 outpatient clinic of the Fondazione Policlinico A. Gemelli IRCCS (Rome, Italy) from March 2021 to July 2021(*)	Participant selection criteria (*)	****	-	-	0	medical charts (*)	-	-	*	5	moderate
80	Chen et al., 2024	37858739	Case control	persistent mild neurological symptoms	clinical Biobank Centre at Zhujiang Hospital of Southern Medical University+ diagnosed with clinical COVID-19 (*)	clinical Biobank Centre at Zhujiang Hospital of Southern Medical University+ diagnosed with clinical COVID-19 (*)	exclusion criteria (*)	***	-	-	0	medical records (*)	-	-	*	4	high
81	Zhao et al., 2022	35929818	Case control	experiencing symptoms 90 days after the disease	-	-	recovered from infection without persistent symptoms	0	-	-	0	-	-	-	0	0	high
82	Buonsenso et al., 2025	39849114	Case control	WHO criteria (*)	pediatric Post-COVID Unit of Gemelli University Hospital in Rome Italy (*)	Bambino Gesù Children Hospital (*)	WHO definition (*)	****	-	-	0	evaluated in person by a pediatrician (*)	-	-	*	5	moderate
83	Shahbaz et al. 2026	41822518	Case control and validation study	CCC + WHO (*)	University of Alberta Hospital (Edmonton, Canada) (*)	University of Alberta Hospital (Edmonton, Canada) (*)	exclusion criteria (*)	****	-	-	0	-	-	-	0	4	high
84	Tourki et al., 2025	39510135	Case control	-	hospitalized patients with COVID-19 from the University of South Florida (USF)/Tampa General Hospital (TGH) (*)	-	-	**	-	-	0	-	-	-	0	2	high
85	Xu et al. 2023	39339845	Case control	experience persistent symptoms	scRNA-seq data from the Gene Expression Omnibus (GEO) database (*)	scRNA-seq data from the Gene Expression Omnibus (GEO) database (*)	inclusion criteria (*)	***	age-matched (*)	sex-matched (*)	**	-	-	-	0	4	high
86	Gao et al., 2025	40307449	Prospective Case control	NICE guidline (*)	recruited from University Hospital Llandough (*)	recruited from University Hospital Llandough (*)	inclusion criteria (*)	****	-	-	0	medical evaluation (*)	-	-	*	5	moderate
87	Sykes et al., 2023	37019821	Prospective, observational, multicentre, secondary care cohort study	-	prospectively screened and invited to participate (*)	prospectively screened and invited to participate (*)	-	**	similar age, sex, and cardiovascular morbiditie	-	**	-	-	-	0	4	high
88	Perez Mazzali et al., 2026	41856437	Case control	WHO criteria (*)	recruited during the first wave of the COVID-19 pandemic at Hospital ClÍnico Universitario de Valladolid (Spain) (*)	recruited during the first wave of the COVID-19 pandemic at Hospital ClÍnico Universitario de Valladolid (Spain) (*)	-	***	matched by sex, age, and severity of acute ill-ness (non-LC)	-	**	-	-	-	0	5	moderate
89	Farré et al., 2025	41074076	Prospective Longitudinal Population-Based Nested Case-Control	WHO criteria (*)	population-based cohort (*)	population-based cohort (*)	-	***	based on availability and although no formal matching	-	0	electronic heath records (*)	-	-	*	4	high
90	Dhariwal et al., 2024	39730725	Retrospective Multi-Cohort Case-Control Study	symptoms	gene expression omnibus (GEO) (*)	gene expression omnibus (GEO) (*)	-	**	-	-	0	-	-	-	0	2	high
91	Szögi et al., 2024	39495479	Case control	symptoms	from the archives of the University of Szeged (*)	from the archives of the University of Szeged (*)	-	**	-	-	0	previously diagnosed (*)	-	-	*	3	high
92	Ober et al., 2025	40279368	Prospective single-center study	German guideline (*)	post-covid outpatient clinic (*)	post-covid outpatient clinic (*)	inclusion criteria (*)	****	-	-	0	PCS diagnosed by trained infectious disease specialist (*)	-	-	*	5	moderate
93	Whitcomb et al., 2025	41372813	Case control	symptoms	Northern Colorado COVID-19 biorepository (*)	Northern Colorado COVID-19 biorepository (*)	inclusion criteria (*)	***	-	-	0	-	-	-	0	3	high
94	Chakraborty et al., 2025	39604720	Case control	-	gene expression omnibus (GEO) (*)	gene expression omnibus (GEO) (*)	-	**	-	-	0	-	-	-	0	2	high
95	Cervia-Hasler et al., 2024	38236961	Case control	one or more persisting COVID-19–related symptoms	study between April 2020 and April 2021 on the basis of RT-qPCR–confirmed SARS-CoV-2 infection (*)	study between April 2020 and April 2021 on the basis of RT-qPCR–confirmed SARS-CoV-2 infection (*)	inclusion criteria (*)	***	-	-	0	structured questioning by trained physicians and a blood draw (*)	-	-	*	4	high
96	Dobra et al., 2025	40419011	Prospective Longitudinal Multi-Phase Case-Control Study	symptoms	admitted to the hospital during the early stage of their SARS-Cov2 infection(*)	admitted to the hospital during the early stage of their SARS-Cov2 infection(*)	-	**	-	-	0	health professional (*)	-	exclusion/inclusion reported (*)	**	4	high
97	Missailidis et al., 2024	39691709	Case control	WHO criteria (*)	-	-	inclusion criteria (*)	**	age-matched (*)	sex-matched (*)	**	-	-	-	0	4	high
98	García-Hidalgo et al., 2025	38359818	Case control	Berlin definition (*)	Survivors of critical COVID-19 admitted to intensive care units (ICU) between March and December 2020 and subsequently evaluated in a post-COVID-19 consultation in Hospital Universitari Arnau de Vilanova-Santa María (Lleida, Spain)	Survivors of critical COVID-19 admitted to intensive care units (ICU) between March and December 2020 and subsequently evaluated in a post-COVID-19 consultation in Hospital Universitari Arnau de Vilanova-Santa María (Lleida, Spain)	inclusion criteria (*)	****	-	-	0	electronic medical records (*)	-	outlier examination by experienced researcher (*)	**	6	moderate
99	Reis et al., 2026	41880397	Case control	presence or absence of Long COVID symptom	recruited from 2021 to 2022 at the outpatient clinic of HUPE in Rio de Janeiro, Brazil (*)	recruited in Rio de Janeiro from 2022 until 2024 (*)	-	**	-	-	0	-	-	-	0	2	high
100	Docampo et al., 2024	39106427	Prospective Longitudinal Pilot Observational Study	fulfilled the criteria for chronic fatigue syndrome	clinically at the Section of Neuroimmunology, University Hospital Zurich (*)	clinically at the Section of Neuroimmunology, University Hospital Zurich (*)	-	**	-	-	0	-	-	-	0	2	high
101	Elahi et al., 2024	39386210	Prospective Longitudinal Multi-Cohort Case-Control Study with Discovery and Validation Phase	CDC and WHO (*)	first cohort (discovery)	first cohort (discovery)	inclusion criteria (*)	**	age-matched (*)	sex-matched (*)	**	-	-	-	0	4	high
102	Bai et al., 2025	40898520	Case control	-	Gene Expression Omnibus database (*)	Gene Expression Omnibus database (*)	-	**	-	-	0	-	-	-	0	2	high
103	Tobi et al., 2025	40723800	Prospective Longitudinal Multi-Cohort Case-Control Study with Microbiome and Metabolomics Analysi	symptoms ?	participants enrolled in the Northern Colorado COVID-19 Biobank (*)	participants enrolled in the Northern Colorado COVID-19 Biobank (*)	-	**	-	-	0	clinical history (*)	-	-	*	3	high
104	Bačić et al., 2025	41032483	Case control	persistent symptoms	cross-sectional observational cohort study	cross-sectional observational cohort study	inclusion criteria (*)	*	-	-	0	-	-	-	0	1	high
105	Österdahl et al., 2023	37369825	Multi-Cohort Case-Control Study with Tissue and Plasma Analysis	self-report	were volunteers from the COVID Symptom Study Biobank (*)	were volunteers from the COVID Symptom Study Biobank (*)	-	**	-	-	0	-	-	-	0	2	high
106	Ackermann et al., 2022	36206625	Case control	-	Hannover Unified Biobank (HUB) and the ARDS registry of Hannover Medical School (*)	Hannover Unified Biobank (HUB) and the ARDS registry of Hannover Medical School (*)	-	**	match with respect to age, sex, and disease severity	-	**	-	-	-	0	4	high
107	Ai et al., 2024	40842862	Prospective Longitudinal Multi-Cohort Case-Control Study with Cluster Analysis and Validation Cohort)	Long COVID symptom inventory, EQ-5D-5 L, GAD-7, PHQ-9, and PTSD questionnaires	admitted to Huashan Hospital of Fudan University, Shanghai (*)	admitted to Huashan Hospital of Fudan University, Shanghai (*)	-	**	-	-	0	-	-	-	0	2	high
108	Ali et al., 2025	40098116	Case control	-	moderate to severe infection and required hospitalization (*)	moderate to severe infection and required hospitalization (*)	inclusion criteria (*)	***	-	-	0	-	-	-	0	3	high
109	Balnis et al., 2024	39024897	Single centre prospective cohort study	self-reported post COVID-19 deficits	Pulmonary Medicine Outpatient Clinic at the Albany Medical Center, in Albany (*)	healthy volunteer patients	-	*	-	-	0	-	-	-	0	1	high
110	Bhattacharjee et al., 2008	18657605	Case control	-	Center for Disease Control in Wichita, Kansas, USA (*)	Center for Disease Control in Wichita, Kansas, USA (*)	-	**	-	-	0	-	-	handling missing data (*)	*	3	high
111	Billing-Ross et al., 2016	26791940	Case control	Fukada criteria (*)	recruited at five different sites within the United States; Miami, Salt Lake City, Boston, New York City, and Sierra, Nevada (*)	recruited at five different sites within the United States; Miami, Salt Lake City, Boston, New York City, and Sierra, Nevada (*)	inclusion criteria (*)	****	Gender, ethnicity, age (within 5 years)-matched	-	**	confirmed diagnosis by an expert clinician (*)	-	-	*	7	low
112	Bourgonje et al., 2024	39075559	Retrospective Multi-Omics Case-Control Study with Biobank Samples	confirmed diagnosis	participants were included in the University Medical Center Groningen (UMCG) (*)	sourced from the United Kingdom Myalgic Encephalomyelitis Biobank (UKMEB)	-	**	age-matched (*)	sex-matched (*)	**	-	-	-	0	4	high
113	Byrnes et al., 2009	19503787	Prospective Longitudinal Nested Case-Control Study with Twin Design and Transcriptomic Analysis	CFS screening questions	screened ∼61,000 individual twins from the Swedish Twin Registry for the symptoms of fatiguing illness (*)	screened ∼61,000 individual twins from the Swedish Twin Registry for the symptoms of fatiguing illness (*)	preliminary inclusion criteria (*)	***	twins		**	specially trained physician (*)	-	-	*	6	moderate
114	Che et al., 2022	35887252	Case control	Fukada + CCC (*)	ME/CFS clinics in Incline Village, NV; Miami FL; New York, NY; Salt Lake City, UT; and Palo Alto, CA (*)	ME/CFS clinics in Incline Village, NV; Miami FL; New York, NY; Salt Lake City, UT; and Palo Alto, CA (*)	inclusion criteria (*)	****	matched to cases on age, sex, race/ethnicity, geographic/clinical site, and date of sampling	-	**	medical history (*)	same screening process (*)	exclusion based screening citeria (*)	***	9	low
115	Chen et al., 2026	41161027	Longitudinal Multi-Cohort Case-Control Study with Pediatric Focus and Biomarker Discovery	persistent PASC symptoms	China Medical University Children’s Hospital (CMUCH), Taiwan (*)	China Medical University Children’s Hospital (CMUCH), Taiwan (*)	-	**	age-matched (*)	sex-matched (*)	**	-	-	-	0	4	high
116	Cheng et al., 2023	37328077	Case control	CCC (*)	Potential subjects were recruited through postings to relevant newsletters and websites and information made available by participating physicians (*)	Potential subjects were recruited through postings to relevant newsletters and websites and information made available by participating physicians (*)	inclusion criteria (*)	****	age-matched, ethnicity (*)	sex-matched (*)	**	-	-	-	0	6	moderate
117	Ciregia et al., 2016	27676445	Translational case–control study	Fukada (*)	recruitment of the subjects was managed by the Division of Rheumatology, Department of Clinical and Experimental Medicine, University of Pisa, Pisa, Italy (*)	recruitment of the subjects was managed by the Division of Rheumatology, Department of Clinical and Experimental Medicine, University of Pisa, Pisa, Italy (*)	-	***	twins		**	-	-	-	0	5	moderate
118	de Vega et al., 2017	28231836	Longitudinal Multi-Site Case-Control Study with Epigenomic and Immunological Analysis	Fukada + CCC (*)	recruited by the SolveCFS Biobank (*)	recruited by the SolveCFS Biobank (*)	inclusion criteria (*)	****	-	-	0	-	-	-	0	4	high
119	Dufrusine et al., 2022	36613462	Case control	symptoms	collected from the Center for Advanced Studies and Technology (CAST), “G. d’Annunzio” University of Chieti-Pescara from patients hospitalized in the Infectious Disease and Pneumology Unit of the S.S. Annunziata Hospital of Chieti-Pescara (*)	collected from the Center for Advanced Studies and Technology (CAST), “G. d’Annunzio” University of Chieti-Pescara from patients hospitalized in the Infectious Disease and Pneumology Unit of the S.S. Annunziata Hospital of Chieti-Pescara (*)	inclusion criteria (*)	***	-	-	0	-	-	-	0	3	high
120	Eguchi et al., 2020	31759091	Case control	Fukada + CCC (*)	outpatient clinic of Osaka City University hospitals and B clinic were randomly enrolled (*)	-	inclusion criteria (*)	***	-	-	0	-	-	-	0	3	high
121	Esfandyarpour et al., 2019	31036648	Prospective Longitudinal Case control Study	-	-	-	-	0	-	-	0	-	-	-	0	0	high
122	Fitzgerald et al., 2021	32975577	Multi cohort, case control	PTLDS (symptoms) criteria (*)	Johns Hopkins University between 2008 and 2012 (*)	Johns Hopkins University between 2008 and 2012 (*)	-	***	-	-	0	-	-	information handling, exclusion (*)	*	4	high
123	Fukuda et al., 2010	20227423	Case control	Fukada (*)	recruited at Fatigue Clinical Center in Osaka City University Hospital, Osaka, Japan, and the Osaka University Hospital Department of Psychiatry (*)	recruited at Fatigue Clinical Center in Osaka City University Hospital, Osaka, Japan, and the Osaka University Hospital Department of Psychiatry (*)	inclusion criteria (*)	****	-	-	0	-	-	-	0	4	high
124	Fuite et al., 2008	18775774	Retrospective Multi-Omics Case-Control Study	-	Wichita Clinical dataset	Wichita Clinical dataset	-	0	-	-	0	-	-	-	0	0	high
125	Garrido et al., 2024	38368647	Retrospective Longitudinal Multi-Phase Case-Control Study	-	were collected within the same geographical region (Galicia, Spain) (*)	were collected within the same geographical region (Galicia, Spain) (*)	-	**	-	-	0	-	-	-	0	2	high
126	Germain et al., 2018	30563204	Case control	-	collected in NYC by ME/CFS expert physician Dr. Susan Levine	collected in NYC by ME/CFS expert physician Dr. Susan Levine	-	**	-	-	0	expert physician (*)	-	-	*	3	high
127	Giménez-Orenga et al., 2022	36389746	Cross-sectional study	CCC (*)	IBSP-CV Biobank (*)	IBSP-CV Biobank (*)	inclusion criteria (*)	****	-	-	0	-	-	-	0	4	high
128	Giménez-Orenga et al., 2025	40338225	Cross-sectional observational study	CCC (*)	invited to participate from local patient associations who were clinically diagnosed with ME/CFS, FM or both (*)	invited to participate from local patient associations who were clinically diagnosed with ME/CFS, FM or both (*)	inclusion criteria (*)	****	population-based for age and BMI	-	*	specialized clinician (*)	-	-	*	6	moderate
129	Guo et al., 2023	36758522	Prospective Longitudinal Nested Case-Control Study	CDC Criteria (*)	five geographically-diverse ME/CFS clinics across the USA (Incline Village, NV; Miami, FL; New York, NY; Palo Alto, CA; Salt Lake City, UT) (*)	five geographically-diverse ME/CFS clinics across the USA (Incline Village, NV; Miami, FL; New York, NY; Palo Alto, CA; Salt Lake City, UT) (*)	inclusion criteria (*)	****	matched based on geographical/clinical site, sex, age, race/ethnicity, and date of sampling (**)	-	**	medical history (*)	-	report exclusion (*)	**	8	low
130	Gow et al., 2009	19555476	Case control	Fukada (*)	-	-	inclusion criteria (*)	**	-	-	0	full medical and neurological evaluation clinically (*)	yes (*)	-	**	4	high
131	Gravelsina et al., 2022	36300129	Case control	Fukada (*)	Rīga Stradiņš University Ambulance outpatient clinic (*)	Latvia State Blood Donor center (*)	-	***	ethnically and age-matched, but not gender-matched	-	**	-	-	-	0	5	moderate
132	Grote et al., 2024	38674105	Pilot study	Chalder Fatigue Questionnaire (CFQ) + PEM questionnaire	performed at the outpatient clinic at Marburg University Hospital in patients without severe comorbidities (*)	performed at the outpatient clinic at Marburg University Hospital in patients without severe comorbidities (*)	-	**	-	-	0	medical history (*)	-	-	*	3	high
133	Hanson et al., 2023	37704012	Case control	symptoms persisting	All study subjects were infected during the pre-delta epoch in Chicago (*)	All study subjects were infected during the pre-delta epoch in Chicago (*)	inclusion criteria (*)	***	-	-	0	-	-	-	0	3	high
134	Hoel et al., 2026	41785863	Prospective Longitudinal Nested Case-Control Study	CCC (*)	RituxME and CycloME clinical trial, , individuals were randomly selected to minimize selection bias. (*)	volunteers	-	**	age-matched, ethnicity (*)	sex-matched (*)	**	-	-	-	0	4	high
135	Hou et al., 2025	39853911	Case control	-	GSE157103	GSE157103	-	0	-	-	0	-	-	-	0	0	high
136	Huang et al., 2024	39592839	Case control	self-reported in the verbal interview	UKB	UKB	-	0	-	-	0	-	-	-	0	0	high
137	Hunter et al., 2025	41057909	Proof-of-concept retrospective case-control	four key CFS symptoms	London School of Hygiene & Tropical Medicine Biobank (*)	London School of Hygiene & Tropical Medicine Biobank (*)	inclusion criteria (*)	***	age-matched, ethnicity (*)	-	*	-	-	-	0	4	high
138	Kalaivani & and Dinakar, 2022	35787147	Retrospective Cross-Sectional Case-Control	long COVID symptoms	Department of Biochemistry at the Sree Balaji Medical College and Hospital (SBMCH) from March to December 2021 (*)	Department of Biochemistry at the Sree Balaji Medical College and Hospital (SBMCH) from March to December 2021 (*)	inclusion criteria (*)	***	-	-	0	medical and departmental records (*)	-	-	*	4	high
139	Kallaste et al., 2025	40572685	Case control	WHO guidelines (*)	Hospitalized in Tartu University Hospital from March to May 2020 or turned to the Southern Estonian Hospital emergency medicine department from March to May 2020 were asked to participate (*)	Hospitalized in Tartu University Hospital from March to May 2020 or turned to the Southern Estonian Hospital emergency medicine department from March to May 2020 were asked to participate (*)	inclusion criteria (*)	****	age-matched, ethnicity (*)	sex-matched (*)	**	electronic medical records (*)	-	-	*	7	low
140	Lee et al., 2009	19540336	Case control	CFS research case definition (CFS) (*)	CAMDA 2006 competition datasets (*)	CAMDA 2006 competition datasets (*)	inclusion criteria (*)	****	-	-	0	-	-	-	0	4	high
141	Liu et al., 2026	41704659	Case control	CCC (*)	recruited at the outpatient clinic of the Charité Universitätsmedizin, Berlin, between 2020 and 2023 (*)	recruited at the outpatient clinic of the Charité Universitätsmedizin, Berlin, between 2020 and 2023 (*)		***	age-matched, ethnicity (*)	sex-matched (*)	**	-	-	-	0	5	moderate
142	Makled et al., 2023	38155729	Case control	symptoms	Medical Microbiology and Immunology Department in collaboration with the Chest Department and Central Laboratory of the Faculty of Medicine, Menoufia University Hospitals (MUHs) (*)	Medical Microbiology and Immunology Department in collaboration with the Chest Department and Central Laboratory of the Faculty of Medicine, Menoufia University Hospitals (MUHs) (*)	inclusion and exclusion criteria (*)	***	-	-	0	medical records (*)	-	-	*	4	high
143	Maqsood et al., 2025	40379198	Case control	post-COVID diagnosis	RT-PCR positive individuals hospitalized at Ittefaq Hospital Lahore and Mayo Hospital Lahore, exhibiting symptoms ranging from mild to severe COVID-19 (*)	RT-PCR positive individuals hospitalized at Ittefaq Hospital Lahore and Mayo Hospital Lahore, exhibiting symptoms ranging from mild to severe COVID-19 (*)	inclusion and exclusion criteria (*)	***	-	-	0	medical history (*)	-	-	*	4	high
144	Martín et al., 2023	37744357	Pilot multicenter, cross-sectional cohort	ICC definition for ME/CFS (*)	recruited by clinicians from two outpatient referral centres (Hospital VIAMED Santa Angela de la Cruz, Seville, Spain and Vall d’Hebron Hospital, Barcelona, Spain) (*)	sedentary healthy volunteers, who were recruited from each local community by word of mouth (*)	inclusion and exclusion criteria (*)	****	age-matched, ethnicity (*)	sex-matched (*)	**	by clinicians (*)	-	-	*	7	low
145	Medori et al., 2023	38112943	Case control	clinic manifestations and severe or long-COVID syndrome	recruited consecuti vely at Azienda Socio Sanitaria Territoriale degli Spedali Civili di Brescia (Department of Car diology) between April 2021 and October 2022 (*)	recruited consecuti vely at Azienda Socio Sanitaria Territoriale degli Spedali Civili di Brescia (Department of Car diology) between April 2021 and October 2022 (*)	-	**	-	-	0	-	-	-	0	2	high
146	Metselaar et al., 2021	33633136	Case control	Fukada (*)	Gene Expression Omnibus	Gene Expression Omnibus	-	*	-	-	0	-	-	-	0	1	low
147	Milivojevic et al., 2020	32692761	Case control	Fukada + CCC (*)	ME/CFS clinics in New York, NY; Salt Lake City, UT; Sierra, NV; and Miami, FL (*)	ME/CFS clinics in New York, NY; Salt Lake City, UT; Sierra, NV; and Miami, FL (*)	inclusion and exclusion criteria (*)	****	frequency-matched to cases on age, sex, race/ethnicity, geographic/clinical site, and season of sampling	-	**	medical history (*)	-	-	**	8	low
148	Nilsson et al., 2022	36327322	Case control	PTLDS criteria (*)	CVI clinic,between October 2015 and December 2018 (*)	CVI clinic,between October 2015 and December 2018 (*)	inclusion and exclusion criteria (*)	****	-	-	0	infectious disease specialist and full medical history (*)	-	-	*	5	moderate
149	Oh et al., 2025	40450635	Case control	patient-reported outcome (PRO) questionnaires	Long COVID Clinic at Seoul Medical Center (*)	Volunteers	-	*	-	-	0	-	-	-	0	1	low
150	Padhye et al., 2025	41146907	Case control	neurological symptoms	Neuro-COVID-19 clinic at the Northwestern Memorial hospital (*)	recruited through NMH and the community	inclusion criteria (*)	****	age-matched, ethnicity (*)	sex-matched (*)	**	-	-	-	0	6	moderate
151	Patel et al., 2023	36809921	Prospective Longitudinal Multi-Cohort Case-Control Study	diffuse symptoms	tertiary care system (London, Ontario, Canada) (*)	tertiary care system (London, Ontario, Canada) (*)	-	**	-	-	0	-	-	-	0	2	high
152	Redondo-Calvo et al., 2024	39392878	Case control	symptoms	reference healthcare setting was the Integrated Healthcare Service of Ciudad Real (*)	reference healthcare setting was the Integrated Healthcare Service of Ciudad Real (*)	inclusion criteria (*)	***	-	-	0	-	-	-	0	3	high
153	Roerink et al., 2017	29284500	Case control	CDC criteria for CFS/ME (*)	Department of Internal Medicine and Expert Center for Chronic Fatigue (ECCF) of the RadboudUMC, Nijmegen, the Netherlands(*)	Department of Internal Medicine and Expert Center for Chronic Fatigue (ECCF) of the RadboudUMC, Nijmegen, the Netherlands(*)	exclusion criteria (*)	****	-	-	0	-	-	-	0	4	high
154	Ryu et al., 2025	40022872	Case control	-	Johns Hopkins POTS Registry (*)	NYU School of Medicine study of POTS (*)	inclusion criteria (*)	***	-	-	0	clinicans (*)	-	-	*	4	high
155	Seco-González et al., 2025	40618677	Case control	-	PCC clinical study (*)	-	-	*	-	-	0	-	-	-	0	1	high
156	Semo et al., 2025	40429707	Case control	-	admitted to our department due to persisting cardiac symptoms (*)	admitted to our department due to persisting cardiac symptoms (*)	inclusion criteria (*)	***	matched by age, sex, and cardiovascular risk factors (**)	-	**	patient history and clinical examinations(*)	-	-	*	6	moderate
157	Seton et al., 2023	37895005	Feasibility Study	NICE guidelines + CDC (*)	volunteers were enrolled onto this study between 2018 and 2019 (*)	healthy individuals that were the patients’ carers and living in the same household (*)	-	***	-	-	0	-	-	-	0	3	high
158	Soares et al., 2025	40614661	Case control	persistent symptoms	COVID-19 outpatient clinic of the Univer sity of the State of Pará, Belém Adventist Hospital or Evandro Cha gas Institute between the years 2020 and 2022 (*)	COVID-19 outpatient clinic of the Univer sity of the State of Pará, Belém Adventist Hospital or Evandro Cha gas Institute between the years 2020 and 2022 (*)	inclusion criteria (*)	***	-	-	0	-	-	-	0	3	high
159	Sweetman et al., 2020	32972442	Case control	CCC (*)	-	-	-	*	age-matched, ethnicity (*)	sex-matched (*)	**	experienced ME/CFS clinician (*)	-	-	*	4	high
160	Vashisht et al., 2023	36919074	Case control	-	tertiary care hospital (All India Institute of Medical Sciences, Raipur, India) from December 2020 to January 2021 (*)	tertiary care hospital (All India Institute of Medical Sciences, Raipur, India) from December 2020 to January 2021 (*)	-	**	-	-	0	-	-	-	0	2	high
161	Yagin et al., 2023	38066735	Case control	-	-	-	-	0	-	similar body mass index (BMI)	0	-	-	-	0	0	high
162	Zhou et al., 2024	39588145	Case control	-	raw expression profile data	raw expression profile data	-	0	-	-	0	-	-	-	0	0	high
