# Supplementary material for: Biomarkers of post-acute infection syndrome: a systematic literature review
Source: Front Immunol. 2026 Jun 30;17:1741761. doi: 10.3389/fimmu.2026.1741761 (PMC13365053; doi:10.3389/fimmu.2026.1741761)
Supplement: Supplementary file 1 [file DataSheet1.zip › Supplement file/Supplementary file 2.xlsx]

## Sheet: OverviewFindings
Reference	PMID / DOI	Author	Year	Tested Group	Country	Type of sample	Method	Key molecule	Conclusion	Limitation
21	39014464	Nunes et al.	2024	ME/CFS	South Africa	Blood	Jenway 7415 Nano Micro-Volume Spectrophotometer. LC (DDA), (DIA)/ SWATH	↑ lactotransferrin, Protein S10-A9, Immunglobulin Variant, Thrombospondin-1, Platelet factor 4 ↓ Complement C1s subcomponent, Complements component 9, Ficolin-3	Coagulation and immune system in ME/CFS, and bring to attention the pathology of or imposed on the endothelium	/
22	36131342	Kruger et al.	2022	Post-acute sequelae of COVID-19 (PASC)	South Africa	Blood	LC of digested microclots MS of digested microclots Platelet pathology / evaluation ELISA	↑ PF4, VWF, α-2-AP, alectin-3-binding protein, Thrombospondin-1, Alpha-1-acid glycoprotein-2, ITIH1 and ITIH2- ↓ Kallikrein, LF, A1AG1_ HUMAN, LPLC1_ HUMAN	Reduced level of plasma Kallikrein compared to our controls, an increased level of platelet	/
23	38015302	Kavyani et al.	2024	ME/CFS	Australia	Blood	uHPLC HPLC ELISA Spectral Library Generation SWATHMS Analysis	↓ 3-HK, 3-HAA, QUIN PIC, Hepcidin- IL-2, LEGL; SAA4 ↑ IL-5, Il-8, Il-13, KLK3, LYVE1, FCGBP, PDXC2	Kynurenine Pathway Activation and Metabolite Changes	/
24	39302151	Abujrais et al.	2024	ME/CFS	Sweden	Blood	Targeted and untargeted metabolomic LC-HRMS Analysis	↓ QUIN, IAA, L-Adr, SAH, Hx, Phe, 5-HT, Rib, NAM, HAA, 3HK, 3HAA Male: ↑ tryptophan/serotonin ratio	Several metabolic pathways affected: vitamin B3, arginine-proline, and aspartate-asparagine. Altered serotonin metabolism.	Lack of information: menstrual cycle phase and any medications, sample size
25	38144169	Taenzer et al.	2023	Long COVID	Austria	Urine	Urine metabolome analyses	LC and ME/CFS: ↓ Phenylalanine LC: ↑ quinolinic acid and kynurenine3-monooxygenase-activity, neopterin ↓ tyrosine, methylmalonic acid Fatigue: ↓ kynurenine, phenylalanine, and a reduced kynurenine to tryptophan ratio (Kyn/Trp) Anxiety: ↓ gamma-aminobutyric acid (GABA) and higher activity of kynurenine 3-monooxygenase (KMO) =Tryptophan ME/CFS: ↓ levels of kynurenine, 3-OH-kynurenine, phenylalanine…	Amino acid metabolism and neurotransmitter synthesis is disturbed Increased Th1 type immune activation and disease burden	Single-centre study, sample size No sex-matched controls
26	30877861	Zhang et al.	2019	CFS	China	Blood Urine	H NMR- metabolic profiling Artificial intelligence	CSF: ! carnosine, histidine, alanine, tyrosine, creatine, glutamate, glutamine, serine, leucine, indoxylsulfate, methylnicotinamide, indole-lactate	Gender- and age-related differences for the candidate biomarkers Indicated the same and different biomarkers of the two diseases	Lack of transcriptomic analysis
27	28059425	Germain et al.	2017	ME/CFS	USA	Blood	QExactive ME (QE-MS) method	↓ Acetylcarnosine, ADP, ATP, glucose and oxalacetate, taurine, tryptophan, histidine, arginine, proline, valine, leucine, isoleucine, tyrosine, alanine, phenyalanine, glycine, threonine, cysteine, methionine, alanine, aspartate and glutamate	Taurine metabolism and glycerophospholipid metabolism, combined with primary bile acid metabolism, glyoxylate, dicarboxylate metabolism and fatty acid metabolism	Pilot study
28	27725700	Yamano et al.	2016	ME/CFS	Japan	Blood	Comprehensive metabolomic analyses Capillary electrophoresis time-of-flight mass spectrometry (CE-TOFMS)	Combination of ornithine/citrulline and pyruvate/isocitrate ratios discriminated = glucose, glutamine metabolism, glutamate, BCAAs including valine, leucine, and isoleucine ↑ pyruvate, ornithine ↓ citrate; isocitrate and cis-Aconite, malate ! Urea, citrulline	Deficiencies in adenosine triphosphate (ATP) production profile of abnormal energy metabolism resulting from deficiencies in aconitase activity in the TCA cycle and dysregulation in the urea cycle	/
29	33440400	Baraniuk et al.	2021	ME/CFS	Persia	CSF	UPLC-MS/MS, FIA	↑ glutamate	Neuroexcitotoxicity may contribute to neuropathology and “neuroinflammation”	Small subgroup sample sizes and absence of postexercise se ME/CFS specimens.
30	22728138	Armstrong et al.	2012	CFS	Australia	Blood	NMR metabolic profiling	↓ glutamine and ornithine	Disturbance to amino acid and nitrogen metabolism	Sample size
31	41536999	Huang et al.	2025	ME/CFS	UK (UK Biobank)	Blood	Genotype NMR metaboloc biomarkers	SNPS of: HSD11B1, SCGN, HDL, LDL and VLDL, IDL, Apolipoprotein, amino acids CAMK1G, CARMIL1, LINC01701, CETP differential effects for several lipid traits at ADAP1, NR1H3, and CD40, ! Alanine aminotransferase. Alkaline transferase, CRP, Sex hormone binding globoline, Testestorone, bilirubin, Urate, Urea, Vitamin D, Leucocyten, Lympocyten, Monocyten, Neutrophil	Lipid metabolism, neurotransmitter transport, and inflammation. polygenic predisposition, perturb metabolic mechanisms	absence of robust methods to identify causal SNPs, difference in sample size
32	33199820	Kitami et al.	2020	ME/CFS	Japan	Blood Fecal	H-NMR FACS Multi-marker Analysis	! Urea nitrogen, cholesterol, triglyceride, HDL, Uric acid, bilirubin, creatine kinase, TSH, free thyroxine, VLDL (CP1, 11, 18, 3), LDL (CP5), HDL (CP19, 20, 22), Monocyte, Blautia, Collinsella, Coprobacillus, Eggerthella, Faecalibacterium and Lachnospira	Cluster of sleep related molecular changes as a prominent feature Monocyte number, microbiome abundance, and lipoprotein profiles	Some of the markers we identified reflect comorbidity associated with ME/CFS rather than ME/CFS itself.
33	29968805	Nagy-Szakal et al.	2018	ME/CFS	USA, Canada	Blood	GCTOF, LC-MS/MS	↑ Ceramide, TG, α-N-phenylacetyl-glutamine, ε-caprolactam and urobilin ↓ betaine, LPC, PC, SM	Subtypes of ME/CFS and suggest pathways for the development of diagnostic and therapeutic strategies	/
34	34454515	Nkiliza et al.	2021	ME/CFS	/	Blood	nLC - (HPLC) systems coupled with a high mass accuracy ORBITRAP mass spectrometer	Females: ↓ PE, omega-6 arachidonic acid-containing PE, and total hexosylceramides (HexCer) Males: ↑ HexCer, monounsaturated PE, PI, TG, omega-6 linoleic acid-derived oxylipins	Immune dysfunction and inflammation	Few ME/CFS subjects were on DHA supplements
35	40877900	Moezzi et al.	2025	ME	/	Blood	LC-MS/MS Cerebral hemoglobin monitoring Hp phenotyping Western blotting	↓baseline Hp concentrations impaired cognitive performance. Hp phenotypes symptom burden, ME/CFS ↑ Hp2-1 phenotype à greater PEM severity and cognitive deficits compared to Hp1-1 and Hp2-2. ME post-stress test: Lower Hp levels ↑Haptoglobin ApoA-I, Alpha-2-HS-glycoprotein, Fibrinogen gamma chain, Fibrinogen beta chain ↓N-acetylmuramoyl-L-alanine amidase Thrombospondin-1, Fibulin-1, Attractin Apoli…	Hp phenotype and proteoform structure modulate the physiological response to post-exertion in ME	statistical power for some direct comparisons
36	37445763	Soffritti et al.	2023	ME/CFS	Latvia	Blood	Luminex 200 Instrument ∆∆Ct method	↑ miR-127-3p, miR-142-5p, miR-143-3p, miR-150-5p, and miR-448 ↓ miR-140-5p, IL-17A, IL-2, IL-21, IL-6, and TNF-α	MiRNA levels directly correlated with disease severity	/
37	28302133	Lidbury et al.	2017	ME/CFS	Australia	Blood Urine	ELISA Cytokine analysis array human CBA kit	↑ Serum activin B = IL-2, IL-4, IL-6, IL-10, IL-17A, TNF or IFN-gamma	Measurement of activins A/B and follistatin enabled the identification of a population of CFS/ME patients	/
38	39615603	Shahbaz et al.	2025	Long COVID with ME/CFS	Canada	Blood	Bulk RNA sequencing Digital cytometry ELISA	↑ Fezf2, BRINP2, HOXC12, MEIS2, ZFHX3, RELN, activated memory CD4 + T cells and neutrophils ! IL-1R1, IL-33, CCR5, CXCL-5, IFN-γ, TGF βR1, and VEGF-B, hemoglobin G2 (HBG2), hemoglobin β (HBB), transferrin receptor (TFRC), glycophorin A (GYPA), and artemin (ARTN) ↓ regulatory T cells and NK cells, IL-9R, IL-32, IL-27, TGFβ1, and TNF- αRs, olfactory M1 and M2 genes	Upregulation of genes involved in immune dysregulation and neuronal development, neuroinflammatory responses, cognitive impairments, and hematopoietic disturbances, Reelin may play an important role in LC pathogenesis	/
39	26063326	Bhattacharjee et al.	2024	CFS	USA	Blood	Bayesian logistic association models; SNP selection	! IL12B, IL1A, IFNG HSD11B1HTR2A, MAOA, CRHR1	Powerful approach combining Bayesian methods, SNPs representing multiple pathways and rigorous case ascertainment for accurate genetic risk prediction modeling of complex diseases like CFS and other chronic diseases	Sample size
40	30419269	Nguyen et al.	2019	Adolescent CSF	Norway	Blood	Gene expression data CRP, TGF-ß, neuroendocrine/autonomic markers	↓plasma norepinephrine level, CD4+ naïve T cell Compared subgroubs CFS: ! REBZF and CXCR5, CREBZF encodes CREB/ATP BZIP, ↑RSRP1, CLK4, TMEM260, ARHGAP15, WSB1, FBXL5, ZNF586, CLK1, NKTR	Neuro-immune dysregulation in CFS pathophysiology.	/
41	39394558	Sun et al.	2024	ME/CFS	China	PBMC	Single-cell RNA sequencing Immune metabolic profile	↑ total T cells, CD4+ naïve cells KLF2, JUND, ZBTB7A, USF2, RELA, and KDM5A, RF1, KLF2, FOS, ZBTB7A, FLT1, RELA, ESRRA, SP3, s PSMD8, NFKBIA, PSMD7, NFKB1, REST, TAF7, MYC ↓NKs, monocytes, cDCs and pDCs, CD4+ TEM cells, CD8+ naïve cells = Bcells, CD4+ TCM, CD4+ CTLCD8 + TCM cells, CD8+ TEM cells, γδ T cells ! KLF2, TFDP1, MBD4, and TFDP1		Broader and more diverse patient cohort
42	41828537	Seifert et al.	2026	ME/CFS Post-COVID or post-infectious	/	Plasma EVS	Size-exclusion chromography (SEC) Flow cytometry analysis ELISA or qPCR	! hemoglobin subunit alpha, insulin-like growth-factor-binding protein acid labile subunit piME/CFS compared HC: ↓CD9 ↑CD81, HbA1c pcME/CFS compared HC: ↓CD62P, CD29, hsalet-7b-5p, has-miR-374a-5p between ME/CFS groups: C1QT3, GP1bA, TSP, HEMO and HBA
43	27338587	Giloteaux et al.	2016	ME/CFS	USA	Blood Fecal	Profiled gut microbial diversity by sequencing 16S ribosomal ribonucleic acid (rRNA) Tested markers (CRP, I-FABP, LPS, LBP, sCD14)	↑ LPS, LBP, and sCD14 ≠! gut microbiomes ↓ bacterial diversity (Firmicutes phylum)	Indicate dysbiosis of the gut microbiota Microbial translocation, which may play a role in inflammatory symptoms	/
44	36758521	Xiong et al.	2023	ME/CFS short-term / long-term	USA	Fecal Blood	Interaction study and targeted pathway analysis	↓plasma butyrate, bile acids, and benzoate, xanthine Gut microbial diversity, Roseburia and F. prausnitzii ! Firmicutes to Bacteroidetes phyla ↑ sphingomyelins, diacylglycerol, phosphatidylcholine, and ceramides long-term: ↑ Plasma Spingomyelin short-term: ↓ microbial butyrate, plasma isobutyrate	Microbial and metabolomic dysbiosis	Different groups matching
45	29375937	Mandarano et al.	2018	ME/CFS	USA	Fecal	18S rRNA sequencing	(↓) eukaryotic diversity, (↑) the ratio of fungal phyla Basidiomycota to Ascomycota	Gut bacterial composition is altered and less diverse Inflammation and leaky gut syndrome dysbiosis	/
46	26683192	Shukla et al.	2015	ME/CFS	USA	Blood Fecal	Gut and Plasma Microbiome Exercise Test (cycle ergometer) 16S sequences	Blood: ↓ Bacteroidetes ↑ Firmicutes Fecal: ↑ Bacteroidetes ↓Firmicutes Gut: ↓ Actinobacteria average relative abundance of 7 out of 9 major taxa increased in the stool in patients from baseline to 72 hours post-exercise compared to an increase in only 2 of the 9 major phyla/genera in healthy controls	Systemic effect of an altered gut microbiome role for an altered gut microbiome and increased bacterial translocation following exercise Neuroinflammation and oxidative dysregulation	/
47	41387992	Cheng et al.	2025	ME/CFS	Japan	Fecal	16S rRNA gene high-throughput sequencing Microbiome	! β-diversity ADONIS ↓α-diversity ACE, acetate, butyrate, isobutyrate and isovalerate, Firmicutes, Verrucomicrobiae, Clostridiales, Riskenellaceae and Ruminococcaceae	Structural dysbiosis in the gut microbiota and metabolic disturbances in short-chain fatty acid	Total sample size and subgroup sizes were limited
48	41469536	Gan et al.	2025	ME/CFS	China	Fecal	High-throughput internal transcribed spacer (ITS) sequencing Microbiome analysis	Young: ↓fungal amplicon sequence variant (ASV) Preussia, Endocarpon, Chlorocillium, and Verticillium Middle: ↓fungal amplicon sequence variant (ASV)Preussia, Romagnesiella, Aspergillus, and Trichothecium Old: ↑alpha diversity, Chaetomium, unclassified Ascomycota, and Chlorocillium	Age-dependent differences in the gut fungal community composition
49	34009992	Holmes et al.	2021	Post-acute sequelae	Australia	Blood	H NMR, UHPLC-qQToF	↓ glutamate/glutamine ratio ↑ GlycA, kynurenine/tryptophan ratio, Taurine	Heterogeneous metaboltype patterns inflammatory/metabolic abnormalities	/
50	38304426	Saito et al.	2024	Long COVID	Canada	Blood	Metabolites and soluble biomarkers Metabolic pathway enrichment analysis	! several metabolomic pathways ↑ in the plasma pro-inflammatory biomarkers (e.g., IL-1a, IL-6, TNF-a, Flt-1, and sCD14) ↓ ATP, sarcosine and serine, aspartate, uracil, sarcosine, arginine, dehydroalanine, thymine, and porphobilinogen Different to Healthy: ↑ 5-Aminolevulinate, cysteate, putrescine, 4-Aminobutyraldehyde, kynurenine, serotonin, Formyl-5hydroxykynurenamine, 5-Hydroxykynurenine, 2-Ami…	Suggests sarcosine and serine supplementations might have potential therapeutic implication	/
51	38837993	Khoramjoo et al.	2024	COVID-19	Canada	Blood	LC, MS, Nanospray Fluorescence microscopy	↑ taurine ↓ tryptophan, quinolic acid	Inflammation, tryptophan metabolism, and gut dysbiosis	/
52	39544193	Leitner et al.	2024	Long COVID splitted in mild and severe SARS-CoV-2	USA	Blood	ICPET, metabolic analysis, targeted mass spectrometry	↑ inosine and succinate arteriovenous gradients during exercise., venouse lactate ↓Peak VO2 (%predicted) in patients with severe versus mild acute SARS‐CoV‐2 ! Tryptophan, phenylalanine, tyrosine, arginine, methionine, aspartate, long chain fatty acids.	Impaired aerobic and anaerobic energy production. Peak venous succinate as a potential biomarker Urine metabolism	Sample size per group, no healthy control
53	37228606	Berezhnoy et al.	2023	Long-term COVID-19 syndrome (LTCS)	Germany	Blood	FlowCytometry-based 13-plex inflammatory cytokine assay	↓ acetate, creatinine, lysine, valine, pyruvate, phenylalanine, and lactate ↑ IL-18, citrate, histidine, ornithine ! glutamate, TNF-a, IL-8/10/18	Significant differences including the TCA cycle, ketone bodies, alanine/aspartate/glutamate metabolism, glycolysis, glycine/serine/threonine metabolism, and arginine/proline metabolism	Sample size, basic set of patient metadata, single time point of samples.
54	37890487	Wang et al.	2023	Acute sequelae of COVID-19 (PASC)	Canada	Blood	Multiplex cytokine analysis (Luminex xMAP)	↑ thrombospondin-1, serotonin, soluble CD40, L-1, TNF, and IL-6, TGF-b, CD31, fibroblast growth factor 2, and vascular endothelial growth factor-A, pyruvate, malate, cis-aconitate, and 2-oxoglutaric acid, ↓ glutamine	Persistent immune activation can impair wound healing and contribute to neuroinflammation	/
55	37516715	Mikuteit et al.	2023	Long COVID	Germany	Blood Urine	GC–MS (Arg, ADMA, nitrite, nitrate, GAA, sarcosine, MDA, AGEs, RAGE, Amino acids, PTMs, Creatine, Nitrate, Nitrite and MDA)	↑ guanidino acetate ↓ advanced glycation endproduct (AGE), nitrite, SARC, D-5OH-Lys, NG-carboxyethylarginine (CEA) = MDA difference Females: ↑ serum creatine, Asp + Asn, Gly, Met, GAA, L-5OH-Lys, ADMA, furosine, nitrate ↓ urinary creatine Males: ↑ Leu + Ile, Lys, Pro, Val, Orn+ Cit, hArg, OH-Pro, and MDA.	Altered NO synthesis in the endothelium, amino acid metabolism, PTM and oxidative stress are not severely affected indicating gender-related differences	Absence of a healthy control
56	39273608	Santana De Anda et al.	2024	PACS	México	Blood	FlowCytometry GC/MS, MAP , ELISA	↑ mature LDGs and IL-8 serum levels, pyruvate, pseudouridine, and cystine serum levels of non-classic, increased 3-hydroxyisovaleric acid at the time of the follow-up evaluation monocytes, ↓absolute antibody secreting cells	Immunological and metabolomic dysfunction.	Sample size and that the length of time between acute active SARS-CoV-2 infection and the follow-up visit was variable
57	38110483	Paris et al.	2023	COVID-19 (PACS)	Italy	Exhaled breath condensate	NMR‐based metabolomic	↑ hsa‐miR146a‐5p, ethanol, lactate and acetoin, acetate, methanol, acetone, fatty acids, isocaproate, isovalerate and valerate ↓ hsa‐miR‐126‐3p and hsa‐miR‐223‐3p	Persistent inflammation, dysregulation of liver, endovascular thrombotic and pulmonary processes, and physical impairment	/
58	38338803	Ansone et al.	2024	Long COVID	/	Blood	Metabolome data at three distinct timepoints	! H2CH, H3FC, H2A2, H3A2, choline, H2PL, H3CH, succinic acid, acetone, H3A1, and glucose	Aminoacid, metabolism, dyslipidemia, energy metabolism
59	41559790	García-Hidalgo et al.	2026	Long COVID (Survivors of critical COVID-19)	Spain	Blood	H-NMR Chromatography‒mass spectrometry (GC/MS) Generalized additive models (GAMs) Proton nuclear magnetic resonance spectroscopy analysis	↑aKG, ↓: creatinine, leukozyten count one year after hospital discharge Random Forest: !aKG, CMC, carboxymethyl- CML, creatine, fumarate, lactate, LDL-Z, 2SC and tyrosine	Patients with Long COVID present dysregulated levels of aKG and creatine one year after hospital discharge	imbalance in datasets, relatively few patients, single-center study
60	39802657	Wei et al.	2024	Long COVID	China	Blood	Plasma proteomics and metabolomics technologies Liquid chromatography-mass spectrometry for proteome analysis Untargeted UPLC–MS/MS analysis	Significant differences between groups of PROS, ZYX, TBA4A and ST1M1 genes Control vs. LC: ↓ LPC, Choline, fatty acids ↑ glycerides (primarily triglycerides), and PE LC vs RE group: = did not have any different metabolites	Coagulation, platelets, complement cascade reactions, GPCR cell signal transduction, and substance transport immune responses, inflammation, and tissue vascular repair lipid-related metabolic pathways, including Glycerolipid metabolism, Glycerophospholipid metabolism, Sphingolipid metabolism	Sample size, lack of clinical biochemical markers data
61	41073392	Baik et al.	2025	Psychiatric PACS	South Korea	Blood	Dried blood spot proteomic analysis LC-MS SWATH data analysis	Compared to general PACS: ! Filamin A, vacuolar protein, VTA1 Compared to recovered: ! isoform 1 of fibronectin, sorbitol dehydrogenase, cytosolic acyl coenzyme A thioester hydrolase, and apolipoprotein A-II, individual	Immune, glucose, and lipid metabolism pathways, neuroinflammation and neurodegeneratio	PASC symptoms individual variability, mall and homogeneous sample predominantly of female participants.
62	41273049	Gülmez et al.	2026	PACS	Several existing cohorts	Blood Urine Fecal	Case-control study Urinary peptidomics Standardized capillary electrophoresis-MS, support vector machine.	↑A1AT, AT III, APOA2, APOA4, PGBM, B2M, CALR, CD99 antigen, FIBA, FIBB, TF, S100-A9, MASP2, COA1A1, CO1A1 ↓:CO4A2, COEA1, CLCB, GSK3A, GOLGA6L2	Collagen homeostasis, inflammatory responses, and hemostatic,differences in disease pathogenesis	Austria
63	39486386	Seco-González et al.	2024	recovered COVID‐19 (PACS)	Spain	Blood	Quantitative proteomic analysis, a hybrid quadrupole-TOF (time-of-flight) mass spectrometer 6600 +, ProteinPilot v.5.0.1, SWATH-MS, Protein–protein interactions and gene ontology (GO) enrichment analysis	↑ F13B, PF4V, FIBA; B; G; HBG2, ANT3, PROP, CRP, CFAH, MBL2, HPT, C1QA, DEF1, Protein S100-A9 (S10A9), LVX54. LV657, LV743, LV327. IGA2, IGLC7, KJ01, HV349, HV118, HV145, KV621, KV133, PARK7, DOPD, CAN1, CPNS1. Q6GMX6, A16 A1, SAMP, TPM4, STIP1, C4BPA, A1AT, KAIN, TCPB, 1433E, TETN, SGTA, FKB1A, URP2, ANXA7, ST134, QSOX1, LG3BP, SAA4, APOD, ZA2G, TPM2, LUM ↓ IGHM, LV310, HV5X1	Suggest that PCC may involve more complex or altered protein activities that are not yet fully understood	/
64	37924708	Gu et al.	2023	COVID-19 (PACS)	China	Blood	NanoElute liquid chromatography system, timsTOF Pro2	↑ COMP, PLG, SERPINE1, SRGN, COL1A1, FLNA, and APOE, TPM2, TPM1, and AGT pathways. APOA4 and LRP1 involved in both neuron and cholesterol pathways showed associations with smell disorder	Immune response pathway, complement and coagulation cascade, and cholesterol metabolism returned to similar status Fc receptor signaling pathway still did not recover at 2-year follow-up	/
65	40475767	Wolday et al.	2024	COVID-19 (PACS)	Ethiopia	Blood	Olink inflammatory panel,	↑ SLAMF1, TNF, TSLP, IL-15RA, IL-18, ADA, CXCL9, CXCL10, IL-17C, NT3 ↓ TRANCE	Inflammation, immune activation, and cell signaling	/
66	37313412	Visvabharathy et al.	2023	Neuro-PACS (NP)	USA	Blood	ELISPOT and flow cytometry, ImmunoSEQ® and T-MAP COVID®SomaScan profiling S, N and M peptide arrays	↑ N-specific T cell, N-specific CD8+ memory T cell, IL-6, IFN-y = IL-2, IL-17	Impact of virus-specific cellular immunity on the pathogenesis predictive biomarkers and therapeutic interventions.	/
67	41388153	Aid et al.	2026	Long COVID	USA	PBMC	Immunological, virological, transcriptomic and proteomic analyses ELISpot Bulk.RNA-seq	Compared to CC: ↑CXCL2, CXCL3, CCL3, IL10, IFNG, IL6, TNF, IL1B, IL1A, NFKBIZ, NLRP3,C5, F3 THBS1, JAK2, CSF2, PDCD1, IFI44, PDM1, NR4A3, NKBIA, MAFF, STAT5, STAT1, IL6ST, SOS1, RELB, TMPRSS6, F8, C9, C1S, F9, C6, C1R, FN1 PTPN11, LEPR, PTEN, EIF4E, TCF4, PRKCA, PRKCB, PLCG1 ↓:KLRC2, KLRC1, KIR3DL2,CD28, ICOS, TCF7, RAD51C, RAD51D, HUS1, MSH2, RPA2, PARP1, YY1, CETN2, cytotoxic T cell, DFFA, BCL2…	Chronic inflammation, immunological and metabolic dysregulation	Small cohorts, predominantly female
68	41808838	Fineschi et al.	2026	PACS	Sweden	Blood	Proximity extension assay technology Olink Panel Explore 384 Inflammation assay	↑OSM. IL1RN, IL-6, IL-12B, IL-2, CCL22, CSF3, CSF1, HLA-DRA, ANGPTL2 TGFA. Random forest: ! IL1RN, OSM, ANGPTL2, HLA-DRA, CLEC4A	Multiple immune pathways including Inflammatory Response, Allograft Rejection indicating persistent activation of innate and adaptive immunity.	Sample size, statistical power
69	40372110	Rohrhofer et al.	2025	Post-COVID Fatique	Austria	Blood Salvia Fecal	Prospective observational study ELISA Fecal Microbiota Analysis	↑IL-6 ↓ sCD14 in serum, TNF- α =1-FABP, IL-8 and IFN-γ, calprotectin, β-defensin-2, and serotonin, alpha diversity, beta diversity to Healthy: ↑IgA, LBP, LBP/sCD14 ratios, lower to CC: ↑ LBP, LBP/sCD14 ratios, ↓IL-33 Some cytokines below LOD	viral infection disrupts pathways related to the innate immune response and GI barrier function, evidenced by intestinal low-grade inflammation and GI barrier leakage.	Patient size, self-reported data provides an error risk
70	38326527	Sbierski-Kind et al.	2024	Post-COVID	Germany	PBMC	Flow cytometry Quantification of plasma cytokine levels (104 molecules; cytokines, chemokines)	↑chemokines and cytokines associated with trafficking of immune cells (CCL19/MIP-3b, FLT3-ligand), endothelial inflammation and repair (CXCL1, EGF, RANTES, IL-1RA, PDGF-AA) ↑circulating ILC precursors (ILCPs) and concurrent ↓ innate lymphoid cells (ILC2s in both (PCS/PVS): = ILC1, CD45RA, ILCP, TGF-α , IL-7, IL-5, IL-4, IL-13, TNFα, IFN-γ and IL-1β ↓: ILC2, CCL11, MCP1, IL-12p70 ↑PD-L1, RANTES, M…	These results define immunological parameters associated with PCS and might help find biomarkers and diseaserelevant therapeutic strategie	Difeerent elapsed days
71	37452024	Woodruff et al.	2023	PACS	USA	Blood	proteomics screening and machine learning Olink Explore 3072 platform Flow cytometry	↑IL-6, IL-8, MMP8, MNDA, EGF, EREG, IL-1B ! IFI30, USP8, EGF, EREG,	Clinical heterogeneity in patients with PASC	/
72	39370044	Crucianelli et al.	2024	Long COVID Active Group (received sulphur thermal water inhalations (STW)) and placebo group	Italy	Blood	ELISA (IL-6, IL-1ß, S-100B-protein, ACE and GSS) 16S rDNA amplicon sequencing	↓ IL-1β, IL-6, ACE and S100B STW: 🔄nasopharyngeal microbiota composition ↑: pulmonary function test (PFT) parameter	Significant reduction of inflammatory markers, dyspnoea scores and quantitative and qualitative changes in STW	/
73	41758880	Meyer et al.	2026	Long COVID	Switzerland	Blood	Clinical, pulmonary, and proteomic profiles OLINK Target 96 Inflammation (92 protein biomarkers) and OLINK Target 96 Immune Response (92 protein biomarkers)	↓Leukocytes, D-Dimer, LDH, IL-6, LAMP3, MCP-1, CSF-1 Compared to severe COVID: PD-L1 ↑ITGA11, PLXN4, CLEC4C, CLEC4A Compared servere COVID: = CRP, NT-proBNP, IgE ↑CXCL1, CXCL5, MCP-1, CSF-1 compared to PmC	Increased inflammation, coagulation activation and cardiac involvement, cardiac stress	Different variants of coronavirus, heterogenous vaccination status no standardized assesment tools, no sample size calculation
74	41878441	Ray et al.	2026	Long COVID	Germany	Blood	Profiled antibodies and cytokines 13 human cytokines, namely, IL-6, MCP-1 (CCL2), G-CSF, IFN-a2, IL-2, IFN-g, IL-7, IL-1RA, IL-8 (CXCL8), TNF-a, IP-10 (CXCL10), MIP-1a (CCL3), and IL-10 Multiparametric 14-color flow cytometry scRNA-seq	Compared Healthy: ↓ IFN-g, TNF-a, IL-6, a, IL-10, CD56+CD16+ NK cells and CD56+CD3+ NKT cells, regulatory T cells and CD4+CD56- conventional T cell, PDCD4, CHD1, CXCR4, SLC7A5 TGFBR3, RIPOR2, MBNL1, TNF-a-producing NK cells ↑CD3+ T cell H3K9me/H3K9me2 demethylase activity and circadian regulation of translation Compared to CONV: ↓CD16-CD14- myeloid monocytes, TGFBR3, RIPOR2, MBNL1,SLC6A3, genes i…	Identify NK cells as key sentinels of LTCS pathophysiology and highlight an NK-centric neuroimmune axis as a promising target for biomarker discovery and therapeutic intervention.	No size calculation, no randomization Single timepoint, gender bias
75	37301958	Iosef et al.	2023	Long COVID	England, USA, Canada	Blood	Proximity Extension Assay (PEA), Marker 12-Plex Human ProcartaPlexTM Panel; Expression (NPX) data	!ANGPT1, VEGF-A, CCR, CD56, citrullinated histone 3, elastase ↑ PAK1, MEK1/2 and ERK1/2, TNFα signaling pattern, PXN, SRC, NOS3, and HSPB1 p, PLC1 and PLCγ, CAS1, and PDA4, CD177, HLA-DR, ITGAM, ITGB2 and TLR2 ↓ SLP76, NFkB, CR1, C3 and SLPG	Vasculo-proliferative process in Long COVID may be initiated by prior hypoxia (localized or systemic) and/or stimulatory factors such as cytokines, chemokines, growth factors, and angiotensin	/
76	41205594	Shahbaz et al.	2025	Long COVID with ME/CFS	Canada	PBMC	Flow cytometry Cytokine and chemokine multiplex analysis and ELISA assays Bioinformatic data analysis	↑TE CD4+ and CD8+ T cell subsets (CD45RA+CCR7+CD95+CD28) ↓absolute number of naive (N) CD4+ and CD8+ T =:CM, EM, TE, progesterone, T3, and T4 levels Female LC to R: ↑absolute neutrophiles, monocyten, Memory Bcells, memory CD4+ Tcells,CD69, CD302, CD226, CD200R1, CECs, IL-1α, Il-6, IL-12/IL-23p40, IP-10,INF-y, TNF- α, IL-17°, PIGF, MCP-1 , MIP-1 α, MDC, sFlt-1, VCAM-1, ICAM-1, CRP , SAA,IL-33, IFN…	Myelopoiesis, persistent immune activation. erythropoiesis stronger pro-Inflammatory response in LCF compared to males (LCM), along with markers of gut barrier dysfunction. neuroinflammatory signatures in LCF, potentially explaining cognitive symptoms. consideration of hormone replacement therapy.	Unequal sample sizes between male and female sample size imbalances
77	41593681	Feliz et al.	2026	Long COVID	Portugal	Blood sample	Flow cytometry of CD4+, CD8+ T cells, NK cells, B cells ELISA Luminex TNF-α, IL-10, perforin, sCD40L, sFAS, GZMA/B, IL-6, IL-1b, IFN-γ, MCP-1, IL-18, IL-23	Females : ↓CD8+ T cell cytotoxic lNKG2D. granzyme K perforin ↑sCD40L, sFAS Males: ↑TNF-α. NK cell function, B cells, and humoral immunity.	LC is characterized by sex-specific differences in symptom burden and immune profiles.	Cohort is small
78	35216672	Su et al.	2022	INCOV (PACS)	Sweden, USA	Blood	Chromium Single Cell Kits (10x Genomics), Real-time quantitative PCR, Single-Cell Adaptive Immune cytokine panel	↑ Autoantibodies (e.g., anti-IFN-α2, ANA Ro, La, U1-snRNP, P1), Cytotoxic CD8+ and CD4+ T cells (e.g., TEMRA-like), GZMB, PRF1, GNLY, CMV-specific cytotoxic CD8+ T cells, CRP, IFN-γ, IL-6 (T2 inflammation markers),MX1, CD79B (in atypical memory B cells), Circadian rhythm pathway proteins, Myeloid-derived suppressor cells (MDSCs), Memory-like NK cells ↓ Cortisol, Cortisone, Anti-SARS-CoV-2 IgG, Na…	Provided a framework to understand the heterogeneity of ‘‘long COVID’’ and a rich resource for investigating the biological factors that contribute to PASC, which can potentially be utilized to monitor and guide interventional trials to treat and prevent post-acute COVID-19 symptoms	/
79	39940991	Marzetti et al.	2025	Long COVID beetroot juice supplementation vs. placebo	Italy	Blood	Western blot, droplet digital polymerase chain reaction (ddPCR) Multiplex immunoassay and ddPCR Panel of selected inflammatory markers including IL-1β, IL-ra, IL-8, IFN- γ, and TNF-α	14 days of beetroot juice: ↓ (IL)-1β, IL-8, and tumor necrosis factor alpha =no effects on circulating markers of mitochondrial quality control, vesicular/mitochondrial markers	Mechanisms supporting improvements in physical performance and endothelial function during the resolution of long COVID	Sample size and the pilot nature, general linear models were only adjusted for pre-intervention values, short intervention time
80	37858739	Chen et al.	2024	Neuro-PACS	China	CSF	LLC-MS/ MS, Olink Target 96 panel, Proximity Extension Assay (PEA)	↑ sphinganine and ST1A1, CCL11 ↓7,8-dihydropterin, IL-5, CD6, IL-17C, and IL-8	Biomarker panels consisting of 7,8-dihydropterin, sphinganine, and ST1A1	/
81	35929818	Zhao et al.	2022	Survivors with PASC – termed COVID-19 long haulers (COV-LH)	USA	Blood	Olink Target 96 Inflammation panel Beads-based multiplex immunoassay Proinflammatory Chemokine panel immunoassay	↑ CXCL10 ↓ CXCL11, CCL23, OSM, CCL20,4E-BP1, STAMBP, AXIN1, CASP-8, SIRT2, ST1A1	Several inflammatory proteins dysregulated	/
82	39849114	Buonsenso et al.	2025	Pediatric Long COVID	Italy	Blood	Extensive protein analysis Olink Inflammation 96-plex panel Machine learning	Compared to Healthy: ↑CXCL11, CXCL1, CXCL5, CXCL6, CXCL8, TNFSF11, OSM, STAMBP1a.	General and endothelial inflammation, similarly as happens in adults.	Small sample size
83	41822518	Shahbaz et al.	2026	Long COVID with ME/CFS	USA	PBMC Blood	Single-cell RNA sequencing (scRNA-seq) Flow cytometry ELISA	! CD8+ T cells ↑: Effector T cells, Platelets, Low-densitiy neutrophils, OLFM1, OLFM2, RELN, RPL17-C18orf32, MEIS2, ZNF469, ZFHX3 ↓naïve CD4+, CD8+ T cells, regulatory T cells, MAIT cells, and gd T cells, NK cells, PTPRU, GMPR, WDR62, MUC12, TMEM191B, PLEKHN1, PCDHGC5, AIRE consistent with our bulk RNAseq data: ↓TMEM191B, PLEKHN1, PCDHGC5 in contrast: ↑PTPRU, GMPR, WDR62, MUC12, AIRE	immune activation, chronic immune dysregulation	Sample size
84	39510135	Tourki et al.	2025	Different COVID-19 (PACS)	USA	Blood	50-gene signature analysis using the nCounter analysis data were normalized to the geomean of seven housekeeping genes (GUSB, GAPDH, TRAP1, FPGS, ACTB, DECR1, and FARP1), single-cell RNA sequencing. Luminex measured cytokine, Bioplex 200 compatible, human cytokine panel including,	↑ S100A12, FLT3, IL1R2, and TPST1, naive and memory CD4 T cells, Tregs, and memory CD8 T cells	Imbalance reverses in survivors with post-COVID-19-ILD highlighting genomic differences between post-COVID-19-ILD and IPF	/
85	39339845	Xu et al.	2024	PACS	Different cohorts	Blood PBMC	Single-cell transcriptome, Transcription Factor (TF) Analysis	↑CD14+STAT2high, STAT2, IRF9, CBX2, CD14c6 Compared to non-PACS: = monocytes, B cells, T cells, NK cells IFI6, IFITM3, IFI44L, IFI44, EPSTI1, ISG15, MX1. CD4 Tcell, CD8 Tcell, ISG20, EPSTI1 ↑STAT2 in monocytes, CD14+STAT2high, CD16c3 ↓: CD14c6 Healthy: monocytes, B cells, NK cells Acute COVID-19: B cells, monocytes NK	Uncontrolled IFN-I signaling activation	Risk of bias caused by nonbiological batch effects or technical variations across different study cohorts.
86	40307449	Gao et al.	2025	Long COVID	Sweden, UK	PBMC	flow cytometric analysis, Olink Explore 3072	↑ PD-1, TIM-3, nonclassical monocytes ! CCL3, CD40, IKBKG, IL-18 and IRAK1 = naïve, total B cells, naive, total T cells, lympocytes, NK, classical , intermediate monocytes, conventional DC	cell cycle progression, lung injury and platelet activation	Matching process
87	37019821	Sykes et al.	2024	PACS	Hungary	Circulating cell-free mitochondrial DNA (ccf-mtDNA)	multisystem phenotyping immunohistochemistry, and spatial transcriptomics	! infiltration fibroblast, macrophages ↑U46619-induced constriction, ICAM-1, VCAM-1, CRP, Ferritin, Willebrand activity, VII levels, Fibrinogen, DCN, gla protein gene, Myosin light chain kinase expression, PTGIS PKC substrate, NFE2L1, gluthhione peroxidase 3 ↓endothelium-independent vasorelaxation,PKC, NK cells =acetylcholine (ACh)-induced vasorelaxation (endothelium-dependent) ET-1	Fibrosis, inappropriate Rho-kinase activation, and direct viral invasion with resultant VSMC damage as mechanisms for endothelial, vascular dysfunction.	/
88	41856437	Perez Mazzali et al.	2026	Long COVID	Spain	PBMC	Computionanal cytometry	Compared LC: =T cell, NK, Basophils, Monocytes Compared prepandemic: !CD4+ Tcells, memory CD4+T cells, Th2,memory CD8+, Treg CD8+,memory B cells, naïve B cells, NK , dentritic cells	/	/
89	41074076	Farré et al.	2025	Long COVID	Catalonia (COVICAT)	Blood	Proteomic expression analysis of four high-multiplex biomarker discovery panels from OlinkExplore 384 were used: inflammation I, inflammation II, cardiometabolic I, and cardiometabolic II	Compared never long COVID: ↑CCL20, CCl22, CCL17 and CCL4 Without long COVID: ESAM, ARNT, FABP4 ↑VEGF-A, NK cells SEMA7A Active COVID: ↓DLL4, LGALS1, RNASET2, ST6GAL1 Sex-specific: ! C2, VEGFA, M6PR, DENND2B	Complex relationship between sex, immune response, recovery changes, and susceptibility in long COVID. ome of the genes in the VEGFA-associated community, such as ARNT, SORT1, SERPINF1, and HMOX1, play key roles in regulating VEGFA-driven processes.	Cohort small and geographically
90	39730725	Dhariwal et al.	2024	Long COVID with and without cognitive issues	/	Blood	Gene expression omnibus (GEO) databases	↑ GABRP, MYL9, SNCA, MT-ND1, MTND2, MT-ND5, MT-ND6, MT-CO1, and RYR2,	Oxidative phosphorylation, inflammatory processes, and extracellular matrix-related mechanisms	/
91	39495479	Szögi et al.	2024	Post-COVID	Hungary	Blood Nasal mucosa and bronchial biopsy	Ccf-DNA isolation and mtDNA content measurement QIAamp MinElute ccf-DNA Mini Kit	! MTATP6-, MTCYTB-, MTND1-, MTND4-, and MTND5 ↑ SOD1. MFN2 and DRP1, ATG4B, F2-isoprostanes and malondialdehyde, PARylation ↓c cf-mtDNA, coenzyme Q10	Pivotal role of mitochondrial dysfunction in the chronic manifestations of Long COVID	/
92	40279368	Ober et al.	2025	Post-COVID	Germany	Blood	FlowCytometry, activation-induced marker (AIM) assay	↓ AIM-positive SARS-CoV-2–specific T cells (OX40+PDL1+) and CD8 T cells (CD137+CD69+), RANTES. ICAM-1, VEGF-A	Persistent immune disturbances in individuals with PCS are characterized by reduced SARS-CoV-2–specific T-cell responses, increased B-cell activation, and altered inflammatory and vascular biomarkers	Sample size
93	41372813	Whitcomb et al.	2025	PACS	USA	Blood	Targeted multiplex assays, untargeted proteomics (LC-MS), flow cytometry D-dimer, Factor IX, IL-6, IL-8, P-selectin, PSGL-1, sCD41L, Tissue Factor, tPA, Proteomics	↑plasma Factor-IX, Tissue factor, tPA, ongoing neutrophil degranulation, platelet activation, extracellular matrix remodelin, HMGB1, S10A8, S10A9, and annexins, inflammatory and thromboinflammatory proteins, C3 (BPI, A2MG, ANXA3, GABT/ABAT, ATPB/ATP5F1B, and VATG1/ ATP6V1G1 = IL6RA and IL6RB	Inflammation, tissue remodeling, and vascular damage	Sample size, heterogeneous time points across the disease course
94	39604720	Chakraborty et al.	2025	Long COVID, long COVID brain fog	/	PBMC	Protein–Protein Interactions Development of PPI Network Enrichment and Detection of Network Using Molecular Complex Detection (MCODE) Algorithm	! SMAD3, PF4, TNFAIP3, CXCL5	Disease is a highly complex one.	Sample size
95	38236961	Cervia-Hasler et al.	2024	Post COVID-19 condition	Switzerland	Blood	SomaScan Proteomics; MS, ELISA	↑ CD55, ↓ CD41, IL1B, NR4A1, IFITM3	Imbalanced TCC Formation, ↑ complement cascade, regulation of complement cascade, and immune system pathways	/
96	40419011	Dobra et al.	2025	PACS	Hungary	Blood	Flow cytometry, LCMS. Transmission electron microscopy (TEM) (NTA) Flow cytometry (FC), LC-MS, ELISA	! C4AB, CFI, C8G, C4A, C3, SERPING1 (C1inhibitor), C4B, CFB, C5, C2, VTN, COLECT11). ↑C4B	Complement-related proteins as key biomarkers
97	39691709	Missailidis et al.	2023	Long COVID	Spain	Blood	Transcriptomic profiling CLC Genomics Workbench 22 (QIAGEN), HiSAT2, and edgeR, using the human genome reference GRCh38	↑ ICOS, S1PR1, 40S RPS28, CRYBG1 ↓ LILRB1, LILRB2, MSLN, RBPMS2, CSFIR, FGL2, CYBB, IGLV/H, IGLV8-61, IGHV1-18, IGHV3-48, IGHV2-5, IGHV4-59, IGHV3-7, and IGHV3-30	Downregulation inhibitory receptors, pro-inflammatory state LILRB1 and LILRB2 should biomarkers	/
98	38359818	García-Hidalgo et al.	2025	Critical COVID-19 survivors	Spain		MicroRNA (miRNA) profiling RT-qPCR GEO database (GSE224615)	miR-9-5p and miR-486-5p, linked to persistent lung dysfunction ↑ PXDN, FAT1, ITGA2, MXRA7, RNF187, TMEM200A ↓ CHRM3, NELL2, RAI14, SLC24A2, PPP1R9A	Enriched pathways associated with inflammation, angiogenesis and cell senescence	Initial analysis single center.
99	41880397	Reis et al.	2026	Long COVID female adult	Brazil	PBMC	Role of microRNAs (miRNAs), key post-transcriptional gene expression regulators Next-generation sequencing (NGS) and bioinformatics analysis	hsa-miR-1307-3p, hsa-miR-26a-5p, and miR-186-5p ↑: hsa-miR-1307-3p	Findings on potential Long COVID miRNA biomarkers in females,	Limited sample size, potential degradation of miRNAs during longterm storage, and stability issues with cDNA preparation
100	39106427	Docampo et al.	2024	Long COVID	Switzerland	Blood Fecal	Comprehensive immunophenotyping and gut microbiota analysis Flow cytometry ELISA 16S RNA sequencing	Paraprobiotics treatment: + neurologic symptoms, ↓B cells and nonclassical monocytes and the expression of toll-like receptor 2 (TLR2) on T cell. n.c. neutrophils ↓ HLA-DR, CD40	Paraprobiotics: positive effect by modulating immune cell activation and expression of TLR2 on T cells	Sample size
101	39386210	Elahi et al.	2024	Long COVID	/	Blood	Cytokine and chemokine multiplex analysis ELISA assays	↑ Gal-9, ARTN ↔ Gal-9, SAA, IP-10 ↔ +Gal-9 levels and impaired cognitive function scores	Potential biomarkers: Gal-9, ARTN	Larger cohorts, longitudinal studies are needed
102	40898520	Bai et al.	2025	Long COVID	GEO database (GSE224615)	GEO database (GSE224615)	Explore the role of N7-methylguanosine (m7G) methylation-related regulatory gene Prediction model construction	↑ADRA2A, ALAS2, CA1, HBA1, HBB, ITGAD, SERPINE1, SCN3A, SLC4A1, SELENBP1, CLDN9, PTGES, CCDC144A, FLRT1, CHD5, TMEM176B, L1TD1, VWCE, SLC25A41, ZFP57, HCP5B, LINC02280, LOC107984703 ↓TNFRSF17, KRT17P1, MDGA1, KRT17P2, GRIFIN, LOC100134317, LINC02362 Lasso model: ! ADRA2A, CA1, CHD5, CLDN9, ITGAD, SERPINE1, TNFRSF17	Constructed a clinical predictive model grounded in genes subject to methylation modulation	Initial analysis single center.
103	40723800	Tobi et al.	2025	Long COVID	Serbia	Fecal Blood	16S rRNA gene sequences Cytokine and Chemokine Analysis V-Plex Proinflammatory Panel 1 (K15049D) or Chemokine Panel 1 (K15047G)	! Bacillota and Bacteroidota species Three-way ANOVA: =: Alpha-diversity, beta-diverstiy between visits PERMANOVA: beta diversitiy between sex Males : ↓Bacteroidota ↑Bacillota ( Visit 2) Blautia, Eubacterium Females: ↑Fuscicatenibacter, Ruminococcus, Runimococaceae, Agathobacter and Blautia ( Visit 1 and 2) ↓Lachnospiracea, Granulicatella, Gemella ,Bacteroides, Lachnoclostridium, Enterobacteriace…	Profound dysbiosis microbial communities may influence immune responses differently in males and females	Causal relationship
104	41032483	Bačić et al.	2025	Post-COVID	/		Fecal microbiota 16S rRNA gene sequencing (V3-V4 region) Biochemical assessments included complete blood count, glucose, lipid profile, urea, creatinine, bilirubin (direct and total), liver enzymes (AST, ALT, ALP, LDH, CK, GGT) electrolytes (potassium, sodium, chloride), total proteins, albumins, C-reactive protein (CRP), D-dimer, iron, total iron-binding capacity, and ferritin.	↑: Eggerthella, Parasutterella, Lachnospiraceae UCG-009, Faecalicatena fissicatena group, Erysipelotrichales order, including Holdemania from the Erysipelotrichaceae family, the whole Bacillales order (formerly Staphylococcales and more specifically its Gemellaceae family, and Gemella ↓Holdemania, Gemella, Lachnospiraceae Servere post-COVID: ↑ Parasutterella long-lasting symptoms: ↑Dialister, ↓Ph…	Gut microbiota alterations were observed in post-COVID individuals
105	37369825	Österdahl et al.	2023	Post-COVID	England	Blood Fecal	NMR, gut‑microbiome profiles, using shotgun metagenomic sequencing	Only 7/249 (2.8%) variables were significantly different in Long COVID = Alpha-diversity and beta-diversity did not find metabolomic profiles specific to Long COVID High symptom burden early lead to higher long covid risk	Atherogenic-dyslipidaemic metabolic profiles are associated with long symptom duration, regardless of the cause of illness No significant gut microbiome dysbiosis post COVID-19 infection	No longitudinal data
106	36206625	Ackermann et al.	2022	COVID-19 (PACS)	Germany	Lung tissue Blood	RNA-Isolation Immunostaining Plasmalevels	↑ TSP2, GDF15, IGFBP7, Pro-C3	Increase fibrosis biomarkers (TSP2, GDF15, IGFBP7, Pro-C3) that predicted the fatal trajectory in COVID-19	Sample size; tissue quality, time gap between Influenza / Covid samples
107	40842862	Ai et al.	2024	Long COVID	China	Blood	Integrative multi-omics analyses encompassing transcriptomics, proteomics, and metabolomics	! EMD, STX4+ ↑ CDH1, PRKAG2, LGALS3BP ↓ DDOST, LAMTOR2, PRDX5, General long COVID: ! ABHD17A, CSNK1D, PSME4 and SYVN1 Subgroups: ! CRH (MULTI), FPGT (NEU), CBX6 (CACRB) and RBBP4 (CAPM	Our study provides a commonly shared and distinct pathophysiological explanation underpinning PASC, paving the way for future diagnosis and therapeutic interventions.	Retrospective data analysis, homogeneous population in China, sample size less agerange
108	40098116	Ali et al.	2025	Post-COVID Pulmonary Fibrosis (PCPF)	India	Bronchoalveolar lavage fluid cells (BALF)	RNA-Isolation Whole transcriptomic Illumina NovaSeq6000 Aligned to human genome hg38	↑ CCL13, CCL24, TIMD4, MAMDC2, and FBN2 ↓HAS2, KRT24, ADAMTS19, DIPK2B, and TRPM5	Dysregulated pathways associated with cell cycle regulation, immune responses, and neuroinflammatory processes	Sample size
109	39024897	Balnis et al.	2024	PACS	Albany	Blood	Whole genome sequencing, Illumina NovaSeq6000	↑ BMAL1, NPAS and other transcription factors	Blood DNA methylation levels identify PASC, stratify PASC severity, and suggest that DNA motifs are targeted by circadian rhythm-regulating pathways in PASC transcriptional effects in the leukocyte compartment	Ancestry bias, no comparison samples before and after PACS
110	18657605	Bhattacharjee et al.	2008	CFS	USA	Blood	Bayesian biomarker identification	! ACE, HTR2C-hCV339374, BDNF, NR3C1	MAPK signaling pathway, neuroactive ligand–receptor interaction, axon guidance, regulation of actin cytoskeleton, apoptosis, insulin signaling pathway, cell cycle, and calcium signaling pathway	/
111	26791940	Billing-Ross et al.	2016	ME/CFS	USA	Blood	Sequencing reads mapped to grch37 Haplogroup classification	! Haplogroups J, U and H as well as eight SNPs	Individuals of a certain haplogroup or carrying specific SNPs are more likely to exhibit certain neurological, inflammatory, and/or gastrointestinal symptoms	/
112	39075559	Bourgonje et al.	2024	ME/CFS	Netherlands, UK	Blood	Elevated antibody responses against distinct regions of flagellins PHiP-Seq antibody profiling	=N-terminal binding to Lachnospiraceae flagellins was comparable in both diseases, =No strong difference in types of flagellins bound patient vs. healthy	Impact TLR5 activation, highlight the diagnostic potential of these antibody responses	Absence of experimental validation
113	19503787	Byrnes et al.	2009	CFS	Sweden	Blood	QRT-PCR	No significant differences in gene expression for any transcript	Unable to identify a biomarker for chronic fatiguing illness	/
114	35887252	Che et al.	2022	ME/CFS	USA	Blood	GC-TOF MS, HILIC-QTOF MS, CSH-QTOF MS	!Peroxisomerelated metabolites	Series of interconnected metabolic alterations	/
115	41161027	Chen et al.	2026	Pediatric PACS persistent PASC symptoms beyond 4 weeks	Taiwan	Blood	Immune cytokines, viral RNA, and anti-SARS-CoV-2 antibodies	Higher PACS score correlate with monocytes, neutrophiles and negative with eosinophiles = Most of the results of laboratory tests were within the normal range ! anti-N IgG, MIP-1α, IL-2, and IL-21, IFN-γ	Need for further research into the immunological mechanisms of pediatric PASC and its potential clinical implications	Small sample size
116	37328077	Cheng et al.	2023	ME/CFS	?	Blood	Primary RNA sequencing analysis Transcriptome	! TFRC, ATP2B, NUP98 Day 1! RELL1 Day 2: ! TADA2A, FNBP4, RASA3 Day 3: ! CHD6, LINS1, SIN3A Day 7: ! UBAP2, SAP130, ATP2B4, ARHGEF12, SIPA1L3	Top significant DE circRNAs could serve as initial targets for the development of circRNA diagnostic biomarkers for ME/CFS.	Small sample size
117	27676445	Ciregia et al.	2016	CFS	Italy	Blood	LC-MS-based label-free quantification, QIAGEN’ s IPA, Western Blot	! ATPB, ACON	Metabolism of NADH	/
118	28231836	de Vega et al.	2017	ME/CFS	USA	Blood	Illumina Infinium HumanMethylation450 BeadChip (450 K) array, Platelet collection and mitochondrial enrichment	↑ GSTM1, My03B, GSTM5, ATP6V0E2	DNA methylation changes in cellular metabolism immune and HPA axis dysfunction biomarker: Epigenetic loci related to glucocorticoid sensitivity	/
119	36613462	Dufrusine et al.	2022	Long COVID	Italy	Blood	FlowCytometry, LC–MS/MS, Western Blot Analysis	↑ LCN2, LTB4	Connection between the redox imbalance reported in COVID19 and long-COVID and altered iron metabolism.	/
120	31759091	Eguchi et al.	2020	ME/CFS	Japan	Blood	Electrochemical Impedance Spectroscope	↑ talin-1, filamin-A, actin, myosin-9, vinculin, gelsolin, and tubulin	Actin network proteins can be used for specific ME/CFS diagnosis	/
121	31036648	Esfandyarpour et al.	2019	ME/CFS	/	Blood	Electrochemical Impedance Spectroscopy	! Hyperosmotic stress	Hyperosmotic stress unique indicator of ME/CFS	/
122	32975577	Fitzgerald et al.	2021	Post-treatment Lyme disease symptoms/syndrome (PTLDS)	USA	Blood	LC-MS Elastic net	! bile acid, amino acid, fatty acid, sphingolipid, microbiota, retinol, acylcarnitine, and glycerophospholipid	Metabolic differences can be identified between PTLDS and non-PTLDS patients	Sample size
123	20227423	Fukuda et al.	2010	CFS	Japan	Blood	Genomic DNA extraction Ser704Cys DISC1 SNP was genotyped	! DISC1 Ser704Cys (↑ Cys allele)	DISC1 plays a central role in the induction of various psychiatric diseases	Sample size
124	18775774	Fuite et al.	2008	CFS	USA	Blood	Neuroendocrine measurements and gene expression	↑ Circulating aldosterone, CD19+ B cell. ↓ unbound thyroxin (free T4)	Changes linking thirty-seven indicators of neuroendocrine and immune function, Dysregulation	/
125	38368647	Garrido et al.	2024	Post-COVID-Condition	Spain	Blood	Untargeted lipidomics Data mining (DM) and machine learning (ML) tools LC-MS	↑ LPGs, PEs ↓ LPCs ↔ specific drugs (antimalarials) quinolones, ritonavir/lopinavir) and symptomatic subgroups.	Specific anionic lipid changes, implicating antimicrobial peptides (AMPs) in inflammation, Clustering in asymptomatic and symptomatic PCC	/
126	30563204	Germain et al.	2018	ME/CFS	/	Blood	Metabolome	! Heme, Gamma-CEHC, Alpha-CEHC glucuronide, Gamma-CEHC glucuronide, Alpha-ketoglutarate, Inosine 5’-monophosphate (IMP), 2’-O-methylcytidine, cAMP, Gamma-glutamylthreonine	Redox imbalance in ME/CFS patients.	Small cohort
127	36389746	Giménez-Orenga et al.	2022	COVID-19 Post-COVID CFS	Spain	Blood	Detection of HERV-W envelope protein and SARS-CoV-2 antigen serology	! HERV-W ENV ↑ anti-SARS-CoV-2 immunoglobulins, IgE	Different HERV-W ENV Expression	/
128	40338225	Giménez-Orenga et al.	2025	Female ME/CFS	Spain	Blood	HERV expression profiles HERV-V3 high-density microarrays Transcriptome analysis	! MLT1, MST, THE1, HERV16, ERVL, and HERVL33 ↓HERV-W, HERVK14C, and MER67	HERV dysregulation in the ME/CFS group when compared to FM, co-diagnosed cases, or healthy controls	Limited sample size, biased subpupulations
129	36758522	Guo et al.	2023	ME/CFS	USA	Fecal	Modified protocol of the QIAmp DNA Stool Mini Kit, Shot-gun metagenomics sequencing, GC-MS	↓ F. prausnitzii, E. rectale, and C. secundus) ↑ R. lactatiformans, C. bolteae, R. gnavus, E. ramosum, C. scindens, Blautia sp. N6H1.15, S. intestinalis, T. nexilis, and Lachnoclostridium sp. YL32	Species are associated with severity of fatigue symptoms	/
130	19555476	Gow et al.	2009	Post-infectious CFS	Scotland	Blood	RT-PCR, Western blot assays	↑ CXCR4, integrin α2B and β3, defensin-α1	potential biomarkers for diagnosis and treatment (CXCR4, integrin α2B and β3, defensin-α1)	/
131	36300129	Gravelsina et al.	2022	ME/CFS	Latvia	Blood	HHV-6 Real-TM Quant Real-TM kit Quantitative ELISA	↑ HHV-6A/B U3	HHV-6A/B are more frequent among patients with severe compared to patients with mild ME/CFS	/
132	38674105	Grote et al.	2024	PACS and PVS	Germany	Blood	pilot study high-density lipoprotein (HDL) proteome treated with HMG-Co-A reductase inhibitors (statin) plus angiotensin II type 1 receptor blockers (ARBs) for 6 weeks	= PCS and PVS showed no significant differences compared to control: ! hemoglobin, MYL6, TLN1, PARVB, TPM4, FLNA, and amyloid precursor protein ↑ HBB, HBD, TLN1, PARVB, TPM4, FLNA, APP After treatment: ↑ FAM3C, AT6AP2, ADAM10 ↓inflammatory cytokine and adhesion molecule expression, Total cholesterol, blood pressure, LDL, CRP, FAM3C, ATP6AP2, PRR, ADAM10	Impairment of the RAS and the cholesterol metabolism; co-treatment with statins and ARBs improves the condition of PVS/PCS patients	Small sample size
133	37704012	Hanson et al.	2023	Neuro-PASC (NP)	USA	Blood	SomaScan v4.1, PROMIS and NIH Toolbox	! COX7A1	Inflammation is ongoing in Neuro-PASC	/
134	41785863	Hoel et al.	2026	ME/CFS	Norway	Blood	Serum proteomics	↓H1x, H2.1, H2B, H2A, GAPDH, ALDOA, LDHB, VIM, ANTXR2, CXADR, ATP5IF1, TAGLN3 and COMP ↑MCTS1, CFD, C6, IL-26, FABP3, FABP4, CRABP2, RARRES2, LIPG, ERP29, TMED9, FAM20A, CANT1	Tissue involvement and disturbed systemic homeostasis. altered metabolic and inflammatory regulation across multiple organs, including skeletal muscle, brain, and bone marrow	Lower resolution than other method, sample size
135	39853911	Hou et al.	2025	Long COVID	/	Blood	Differential Expression Genes (DEGs) Analysis Evaluating of Immune Infiltrating Cells Machine learning algorithms	! CEP55, CDCA2, MELK, and DEPDC1B	Identified a subgroup of potential biomarkers	/
136	39592839	Huang et al.	2024	ME/CFS	UK	Blood	NMR-metabolomics profiles Machine learning tools	↓ hand grip strength, metabolic rate, ↑ pulse rate, tiredness/lethargy and overall pain, lipid compositions of triglyceride (TG), cholesteryl esters (CE), free cholesterol (FC), phospholipids (PL), total cholesterol (C)	Triglyceride and cholesterol transport problems, potentially arising from enzyme dysregulation, such as lipoprotein lipase (LPL)	Sample size difference (gender specific), use of self-reported medical conditions in which some of the cases may be misdiagnose
137	41057909	Hunter et al.	2025	ME/CFS	London	PBMC	3D genomic Microarray statistical analysis Machine learning and modelling Whole genome screening	! IL-2, IL-10, TNF / NF-κB axis and innate inflammation, TLR signalling and innate immune sensorsJAK/STAT signalling and cytokine-driven transcriptional programme	Overlap with other chronic inflammatory diseases. IL-2 emerged as a central node linking ME/CFS to therapeutic networks of Rituximab and Copaxone	/
138	35787147	Kalaivani and Dinakar	2022	Post-acute sequelae	India	Blood	Immunoturbidimetry method (D-dimer) Radioimmunoassay and ELISA	↑ D-dimer	PASC has a direct correlation with increased D-dimer values	/
139	40572685	Kallaste et al.	2025	COVID-19 (PACS)	Estland	Blood	Olink® Target 96 Inflammation Panel	↑ CCL4, CST5 ↓STAMBP, CXCL1, CXCL6, CXCL5, SIRT2, AXIN1, CD40, ST1A1, IL7, CD224, LAPTGFbeta1, TNFSF14, PDL1, 4E-BP1	Inflammation-related biomarker dysregulation	/
140	19540336	Lee et al.	2009	CFS	USA	Blood	Gene expression, proteomic, single nucleotide polymorphism (SNP), and causality model selection	! NR3C1, COMT	Approach to the integration of heterogeneous data sets	/
141	41704659	Liu et al.	2026	PACS ME/CFS	Germany	Biosamples Blood	Mass spectrometry NanoLC-MS/MS analysis ELISA (#EH192RB, #EHTF,#ab202405, #EH39RB,#EHVWF)	ME/CFS: ↑IGHV1-58, IGHV4-8, IGHV3-16, IGHV3-66, and IGHV1-69-2, SPEG, CPN1, GRN, LMNA ↓VWF, EEA1, SERPINA1, TTR PCS-ME/CFS: ↑: IGHV1-58, KLKB1, CFHR5, APOA2, ORM2, LMNB1, MPO ↓DSC1, S100A8 All disease groups: ↓AZU1, FCN2, serotransferrin, ZNF185, ARG1, LYZ, PSMC6, ANXA2	/	/
142	38155729	Makled et al.	2023	COVID-19 (PACS)	Egypt	Blood	ELISA	! ACE-2, IFITM-3, Il-6	ACE-2 and IFITM-3 genetic variants are potential predictors of COVID-19 severity, critical outcomes, and post-COVID-19 complications	/
143	40379198	Maqsood et al.	2025	Post-COVID	Pakistan	Blood	2-dimensional Gel Electrophoresis (2DE), LC-MS/MS, ELISA	! Fibrinogen, haptoglobin	Fibrinogen, haptoglobin as predictive biomarker	/
144	37744357	Martín et al.	2023	ME/CFS	Spain	Blood	ELISA (IgG anti-b-LGB, ZO-1, LPS, sCD14, IL-1b)	Compared to Healthy: ↑anti-bLGB, ZO-1, LPS, sCD14 Compared to FM: ↓anti-bLGB, ZO-1, LPS, and sCD14 =IL-1b	Gut barrier dysfunction and bacterial translocation, potential role of increased intestinal permeability in FM and ME/ CFS.	Sample size
145	38112943	Medori et al.	2023	Long COVID	Italy	Blood	MS; HLPC	! Sirtuin 1, Natriuretic Peptide B, Hemopexin, and Arachidonate 5-Lipoxygenase	Long-COVID patients develop an inflammatory state that damages many tissues	/
146	33633136	Metselaar et al.	2021	ME/CFS	USA	Blood	mRNA Expression measured on MWG Biotech microarray platform, containing 20,000 transcripts	↓ MAPK4, ABCE1, PHKA2, OGG1 ↑ GOLGA4, ARRB1, LPS	mRNA expression signature of 23 genes for ME/CFS capable of separating cases and controls. Ten of these genes could be interpreted in the context of a derailed immune system	/
147	32692761	Milivojevic et al.	2020	ME/CFS	USA	Blood	Proteomics analysis, DIA data (Spectronaut Pulsar X) against the human plasma spectra library. LC-MS	! CAMP, IGLV1-47, FCRL3, LRG1, GSN, CRTAC, IGF1, IGFALS	Immune dysregulation, plasma proteome as a biomarker	/
148	36327322	Nilsson et al.	2022	Laboratory-confirmed acute neuroborreliosis	Sweden	Blood CSF	Two Olink Target Assay Panels, Olink Target 96 Inflammation and Olink Target 96 Neurology, based on proximity extension assay (PEA)	! CCL19, CCL11, CCL23, CXCL5, CXCL6, CXCL9, CXCL10, CXCL11, CX3CL1, MCP-2, IL-6, IL-7, IL-18, IL-18R1, TNFSF14, HGF, TGF-beta-1, FGF19, CD40, GZMA, CLEC1B, EN-RAGE, SIGLEC1, SCARF2, CTSC, SCARA5, NRP2, EFNA4, SCARB2, EZR, LAYN, CLM-1, CTSS, MSR1, STAMBP, SIRT2, CASP-8, 4E-BP1, AXIN1	Expressed markers differed from those found in patients with confirmed acute neuroborreliosis, which does not support the view that PTLDS reflects an ongoing Borrelia infection	/
149	40450635	Oh et al.	2025	Long COVID	Korea	Fecal	16S rRNA gene sequencing (gut microbiota)	! Serum triglyceride, fasting blood glucose and high-density lipoprotein-cholesterol levels ↑ Leuconostoc, Actinomyces, Granulicatella,Parabacteroides, Eubacterium ventriosum group, and Rothia abundance were correlated with blood biomarkers	Potential as preliminary biomarkers and therapeutic targets Different gut micriobiome	Sample size, variability in timing of sample collection
150	41146907	Padhye et al.	2025	PACS with neuro-PACS	USA Chigago	Heparinized blood	Proteomics data Pathway analyses Diagnostic algorithm	↓ SPARC, GAL3ST1, CDH23, ASNS, RAB35, PRRG1, KCTD13, PARK7, CYBRD1, PPM1F, TAF10, ZAP70, AHSG, RFXAP, FAHD1, ZTC9 ↑MUSTN1, GPD1, FABP4, RNASE1, IGFLR1, LARGE1, MSR1, ZREM2, CTSS, LRATD2, CDCP1, GHRH C1QTNF3, TNFRSF1B, CHST11, PLXNB2, MRPL33, CLEC12A, SPARCL1, MSR1, SFRP1, ASLG, MFAP2	immunomodulatory markers, neuroprotective neurodegenerative markers, inflammatory markers, and neurodegenerative-inflammatory markers	small dataset
151	36809921	Patel et al.	2023	Long COVID	Canada	Blood	Plasma Proteomics PEA (3072 measured proteins) Machine learning, natural language processing	! CXCL5, AP3S2, MAX, PDLIM7, EDAR, LTA4H, CRACR2A, CXCL3, FRZB	Identified proteins reflected widespread organ and cell type expression.	/
152	39392878	Redondo-Calvo et al.	2024	COVID-19 (PACS)	Spain	Blood	Total protein amount quantification LC−MS/MS using the DIAPASEF mode	↑ UBR4, XIAP, NDUAA, RBM4B, RHG35, SCYL1, AN13A, FKB15, EPS8, NXP20, CC186, CPSF7 ↓ KIF3B	Respiratory tract constitutes the main gate that SARS-CoV-2 uses to access the body	/
153	29284500	Roerink et al.	2017	Female CFS patients medicamentation of ankinra	Netherlands	Blood	PEA assay Inflammation biomarker profile, Olink Proteomics AB 92 selected inflammatory proteins	↑ CSF-1; IL-12p40 = no effect of anakinra on circulating cytokines other than IL-1Ra	IL-12p40 and CSF-1 c predictive biomarkers	/
154	40022872	Ryu et al.	2025	Post-COVID Postural orthostatic tachycardia syndrome (PC-POTS)	USA	Blood	Quantitative mass spectrometry, HPLC, Orbitrap Fusion Lumos Tribrid Mass Spectrometer coupled with an Ultimate 3000 RSLCnano nanoflow liquid chromatography system	↑ MTPN, TAGLN2, ADPribosylation factor 1, PDLIM1, PLEK, PPIA, CNN2, TPM4, LGALSL, TXN, SERPINA5, PFN1, PARK7, MANF, CA2, CALML3, TLN1, COTL1, CFL1, RAB7A, FLNA, TUBA4A, ILK, TREML1, RSU1, FGA, F11, and GP1B ↓ IGHG2, SFTPB, and IGHG4	Highly associated with immune and neuronal cells, integrin signaling pathway, blood coagulation, and glycolysis	/
155	40618677	Seco-González et al.	2025	Post-COVID-Condition	Spain	Blood	SWATH-MS	! Q8N5F4, LV147, KV311, KVD20, A0A5C2G1U0, and KV315, ABCE1 for disease severity	Immunoglobulin downregulated and the persistence of SARS-CoV-2 antigens	Absence of a recovered, non-PCC group
156	40429707	Semo et al.	2025	Long COVID	/	Blood	CD14+ monocytes Seahorse Agilent Analyzer	Long COVID monocytes failed to upregulate basal respiration	Mitochondrial dysfunction as a hallmark of PASC-related cardiovascular complications.	/
157	37895005	Seton et al.	2023	Servere ME/CFS	UK	Blood Fecal	Secretory immunoglobulin (Ig) A and serum IgG levels and reactivity to intestinal microbes Flow-cytometry based bacterial cell sorting and metagenomic ELISA	↓ capacity and reactivity of serum IgG = alpha diversity measures ! beta diversity	Immune dysfunction May have a reduced serum IgG immune response to stool microbes.	Sample size and lack of power to detect significant changes t
158	40614661	Soares et al.	2025	Long COVID	Brazil	Blood	Real-time PCR	No association: TREX1, FOXP3, MYD88 and FASL ↑ IRF3 Biomarker: IRF7, IRF3, IFI16 To RWS: ↓TREX1 = FOXP3, FASL, MYD88 To acute COVID-19: ↑ IRF3	classical immune response genes are upregulated in long COVID	Limited sample size
159	32972442	Sweetman et al.	2020	ME/CFS	New Zealand	Blood	SWATH-MS Analysis	↑ BDH1, ACAT2, NDUFA3, NDUFB3, NDUFB11, NDUFA12, ATP5E, ATP5D, ATP5F1, USMG5 ! H3K4, H3K27	Immune inflammatory response, DNA methylation, apoptosis and proteasome activation Fatty acid metabolism	Small Sample Size
160	36919074	Vashisht et al.	2023	Post-COVID	India	Blood	rRT-PCR, PEPperCHIP SARS-CoV-2 Proteome Microarray, microarray slide contained al	↑ N2-Protein	N2-specific IgG titers biomarker	/
161	38066735	Yagin et al.	2023	ME/CFS	/	Blood	Explainable artificial intelligence and machine learning techniques	! C-glycosyltryptophan, oleoylcholine, cortisone, and 3-hydroxydecanoate	Metabolomics determined for ME/CFS diagnosis	Lacked a third-party verification by an independent biologist
162	39588145	Zhou et al.	2024	COVID-19 (PACS)	/	Blood	Gene Ontology (GO) and KEGG pathway enrichment analyses	↓ DR89, CCDC102B, PLEKHA7, and TRUB1 ↑ COL10A1, FABP6, INSM2, SPSB4, and SLC10A2	TRUB1, PLEKHA7, and FABP6 as hub genes Immune cell activity	/

## Sheet: Demographics
Reference	PMID / DOI	Author	Tested Group	Mean Age	STD Age	Median Age	Range Age	Percentage Male	Count Male	Sample size	Comments
21	39014464	Nunes et al.	ME/CFS	48.9	14.9			26.7	4	15
			Healthy	59.3	7.5			30	3	10
			PACS					30.3	30	99
22	36131342	Kruger et al.	Healthy					31	9	29
			PACS			45	31–58		5	24	low responders
			PACS			51	40–60		21	66	high responders
23	38015302	Kavyani et al.	ME/CFS	47.6				16.9	10	59
			Healthy	37.1						32
24	39302151	Abujrais et al.	ME/CFS	43	13				11	38
			Healthy	36	15				11	24
25	38144169	Taenzer et al.	PACS			38			5	25
			Healthy			28			1	12
			ME/CFS			36.25			6	12
26	30877861	Zhang et al.	ME/CFS						40	105
			Depression						41	97
			Healthy						80	93
27	28059425	Germain et al.	ME/CFS	53.9	8.6	50	43-68		0	17
			Healthy	51.9	6.2	50	42-61		0	15
28	27725700	Yamano et al.	ME/CFS	38.08	6.57				6	47	Training
			Healthy	38.78	9.71				5	46	Training
			ME/CFS	36.15	8.14				10	20	Validation
			Healthy	36.1	8.35				10	20	Validation
29	33440400	Baraniuk et al.	ME/CFS	45.6	3.1				9	45
			Sedentary control	42.3	5.6				11	21	non-excercise
			Gulf War Illness	48.9	4.4				9	20	non-excercise
			Sedentary control	50.1	5.9				7	7	post-excercise
			Gulf War Illness	44.7	3.2				13	16	post-excercise, no postural tachycardia
			Gulf War Illness	45.1	7.6				6	7	post-excercise, postural tachycardia
30	22728138	Armstrong et al.	ME/CFS	45.2	12.4				5	5	male
			Healthy	47.8	15.4				5	5	male
			ME/CFS	47.8	6.6				0	6	female
			Healthy	50.2	7.4				0	5	female
31	41536999	Huang et al.	ME/CFS			56		24.8	217	875
			Healthy			54		46.8	16863	36033
32	33199820	Kitami et al.	ME/CFS			37			6	48
			Healthy			40			5	52
33	29968805	Nagy-Szakal et al.	ME/CFS	51.081	1.607	53.607	20.493-66.500		9	50
			Healthy	51.32	1.62	52.93	21.040-67.869		9	50
34	34454515	Nkiliza et al.	ME/CFS	38.7	12.9				25	25	male
			Healthy	34.5	9.7				25	25	male
			ME/CFS	48.4	9.9				0	25	female
			Healthy	44.7	12.2				0	25	female
35	40877900	Moezzi et al.	ME/CFS	51.7	1.5				20	61	discovery phase
			Healthy	47.9	2.5				11	20	discovery phase
			ME/CFS	43.9	1.4				11	89	Validation
			Healthy	49.2	2.4				8	24	Validation
36	37445763	Soffritti et al.	ME/CFS	49.2	2.234				9	40
			Healthy	33.4	2.634				4	20
37	28302133	Lidbury et al.	ME/CFS	37.69	1.78		19-66		5	45
			Healthy	36.83	2.03		24-60		4	17
38	39615603	Shahbaz et al.	PACS&ME/CFS			47.65			9	47
			Recovered			48.15			7	32
39	26063326	Bhattacharjee et al.	ME/CFS			51			7	43
			Healthy			51.5			12	58
			Insufficient symptoms of fatigue							59
40	30419269	Nguyen et al.	ME/CFS	14.96				38	46	120	Proteomics/Immunology
			Healthy	14.65				41	28	68	Proteomics/Immunology
			ME/CFS(subset)	14.96	1.32				10	26	Whole gene expression
			Healthy(subset)	14.65	1.46				7	17	Whole gene expression
41	39394558	Sun et al.	ME/CFS							4
			Healthy							4
42	41828537	Seifert et al.	PACS&ME/CFS			36			0	11	Protein marker validation
			ME/CFS			25			0	8	Protein marker validation, post-infectious
			Healthy			33.5			0	10	Protein marker validation, pre-pandemic
			PACS&ME/CFS(subset)			39.5				12	miRNA marker validation
			Healthy (subset)			37				15	miRNA marker validation
43	27338.6	Giloteaux et al.	ME/CFS	50.2	12.6	51	19-71		11	49
			Healthy	45.5	9.9	48	20-61		9	39
44	36758521	Xiong et al.	ME/CFS	41.62	1.51				20	74	short-term
			ME/CFS	47.43	1.39				21	75	long-term
			Healthy	40.35	1.56				33	79
45	29375937	Mandarano et al.	ME/CFS							49
			Healthy							39
			ME/CFS(subset)	52	11.9				4	17	Taxa abundance
			Healthy(subset)	44.6	10.9				1	17	Taxa abundance
			ME/CFS(subset)	54	11.6				4	11	Diversity subgroup
			Healthy(subset)	43.6	13.6				1	10	Diversity subgroup
46	26683192	Shukla et al.	ME/CFS	48.6	10.5			20	2	10
			Healthy	46.5	13			20	2	10
47	41387992	Cheng et al.	ME/CFS	40.38	12.09			30	12	40
			Healthy	37	12.01			42.5	17	40
48	41469536	Gan et al.	ME/CFS	46.1	18.7	46	19-74		16	59
			Healthy	46.1	19.1	43	21-85		18	59
49	34009992	Holmes et al.	PACS							27
			Acute COVID							18	hospitalized
			Healthy							41
50	38304426	Saito et al.	PACS	51.6				20	8	39
			Recovered	47.9				33	5	15
			Acute COVID	53				40	6	15
			Healthy	45.7				33	5	15
51	38837993	Khoramjoo et al.	PACS			63		56	20	36
			Recovered			62		57	46	62
			Healthy			55		57	16	55
52	39544193	Leitner et al.	PACS	49	11			38	18	47	Exercise and non-exercise
53	37228606	Berezhnoy et al.	PACS	56.9	14.9				17	33	Cytokine only on subset
			Acute COVID	61.1	12.5				5	7	Cytokine only on subset
			Recovered	67.5	16.3				8	12	Cytokine only on subset
			Healthy	40.3	17.4				39	73	Cytokine only on subset
54	37890487	Wang et al.	PACS			62		62.5	20	32	Mild
			PACS			62		49.1	27	55	Severe
			Recovered			64		63.3	19	30
			Healthy			55		57.1	16	28
55	37516715	Mikuteit et al.	PACS	42.7	11.8			20.2	25	124
			Recovered	44.8	12.8			45.8	11	24
56	39273608	Santana De Anda et al.	PACS			48	29-67	63.2	12	19
			Recovered			49.5	25-71	62.5	20	32
57	38110483	Paris et al.	PACS	58.82	10.08				35	38
			Healthy	57.93	11.23				35	38
58	38338803	Ansone et al.	PACS							31
			Recovered							10
59	41559790	García-Hidalgo et al.	PACS			59		57.1	12	21
			Recovered			63		61.9	13	21
60	39802657	Wei et al.	PACS	43	13.22		26-69	53	8	15
			Healthy	43	4.78		36-65	55	10	18
			Recovered	42	13.56		29-69	57	11	17
61	41073392	Baik et al.	PACS	44.6	16.1			0	0	16	psychiatric
			PACS	46.3	8.5			0	0	18	general
			Recovered	42.8	11.8			5.9	1	17
62	41273049	Gülmez et al.	PACS							45
			PACS&ME/CFS							5
			ME/CFS							8
			Healthy							11
			Healthy							31	Human Urinary Proteome Database
63	39486386	Seco-González et al.	Total							65
64	37924708	Gu et al.	Total							362
65	40475767	Wolday et al.	PACS			43		56.5	13	23
			Recovered - respiratory infection			35.5		50	16	32
			Healthy			43		52.2	12	23
66	37313412	Visvabharathy et al.	PACS			46.6	18-83		32	94
			Recovered			38.8	19-73		22	44
			Healthy			33.8	22-66		12	34
67	41388153	Aid et al.	PACS			50.5		14.29	4	28
			Recovered			50.05		40	10	24
			Acute COVID			65.75		50	27	54
			Healthy			63		51.42	18	35
68	41808838	Fineschi et al.	PACS	44.4	10.3			19.6	18	92
			Recovered	44.5	11.5			17.8	13	73
69	40372110	Rohrhofer et al.	PACS	38	9			27	8	30
			Convalescent	35	12			30	9	30
			ME/CFS	41	10			25	16	16	Post-EBV
			Healthy	34	12			27	8	30
70	38326527	Sbierski-Kind et al.	PACS	37.15				33.3	9	27
			Convalescent	36.09				43.8	14	32
			Healthy	35.91				46.9	15	32
71	37452024	Woodruff et al.	PACS	50				27	26	97
			Recovered	40				50	13	26
72	39370044	Crucianelli et al.	PACS	52.7	13.35				13	30	With and without treatment
73	41758880	Meyer et al.	PACS			52		33.3	8	24	Long COVID - inpatient treatment after 12 weeks
			Post-severe COVID			58		70	28	40	Post-COVID - inpatient tratement within 12 weeks
			Post-mild COVID			42		41.7	5	12	Post-mild-COVID symptoms
74	41878441	Ray et al.	PACS	50.2	15.3				45	114
			Convalescent	62	19.2				17	35
			Healthy	41.9	15.4				33	66
75	37301958	Iosef et al.	PACS			61		54.5	12	22
			Acute COVID			60		54.5	12	22	Ward
			Acute COVID			58		54.5	12	22	ICU
76	41205594	Shahbaz et al.	PACS&ME/CFS	49.5	10.74			0	0	58	female
			Recovered	45.6	12.85			0	0	42	female
			PACS&ME/CFS	49.5	14.6			100	20	20	male
			Recovered	48.25	9.8			100	20	20	male
77	41593681	Feliz et al.	PACS			53.5		29	10	34
			Recovered			51.5		27	7	26
78	35216672	Su et al.	PACS	50	15		23-76	34	34	100
			Acute COVID	56	18		18-89	50	105	209
			Healthy	49	12		19-80	40	185	457
79	39940991	Marzetti et al.	PACS	38.3	7.7				7	15	beetroot supplementation
			PACS	40.2	11.5				4	10	placebo
80	37858739	Chen et al.	PACS	50.4	17.1	52		81	17	21	neuro-PACS
			Inflammatory neurological disease	34.8	22	29.5		80.8	21	26
			Healthy	50.1	17.7	53		60	27	45
81	35929818	Zhao et al.	PACS	51.8					5	22
			Acute COVID	48.3					6	22	asymptomatic
			Healthy	44.9					16	22
82	39849114	Buonsenso et al.	PACS	11.95				33.4	11	34	pediatric
			Acute COVID	11.48				65.7	21	32
			MIS-C	9.71				63	17	27
			Healthy	12.44				73.7	14	19
83	41822518	Shahbaz et al.	PACS&ME/CFS			48.25				10
			Recovered			47.1				10
			ME/CFS							19	Publicly available dataset; Idiopathic
			Healthy							20	Publicly available dataset
84	39510135	Tourki et al.	PACS	63.8	11.3				4	5	post-COVID-19-Interstitial Lung Disease
			Acute COVID	52	2.6				2	3
			Idiopathic Pulmonary Fibrosis	70	6.4				4	6
			Healthy	42	2.2				2	4
85	39339845	Xu et al.	PACS	43.5					0	8
			Acute COVID	45.9					0	15
			Recovered	41.7					0	3	non-PASC
			Healthy	48.7					0	15
86	40307449	Gao et al.	PACS			45	20-74	25.7	18	70	UK cohort
			Convalescent			43	21-79	22.8	16	70	UK cohort
			PACS							95	Sweden
			Convalescent							30	Sweden
87	37019821	Sykes et al.	PACS	57.1	10.2			52	14	27
			Healthy	57.9	7.8			80	8	10
88	41856437	Perez Mazzali et al.	PACS	58				30	3	10
			Recovered	62				46	6	6
			Healthy	54				36	8	22
89	41074076	Farré et al.	PACS	57	7			23	21	92	active Long COVID
			PACS	58	7			49	20	41	recovered Long-COVID
			Recovered	58	7			34	13	38
90	39730725	Dhariwal et al.	PACS						0	5	With brain fog
			PACS						2	6	Without brain fog
			Recovered						2	4
			Healthy						1	6
91	39495479	Szögi et al.	PACS			46			8	32	circulating cell-free mitochondrial DNA
			Healthy			44			10	31	circulating cell-free mitochondrial DNA
			PACS			28			2	5	Transmission electron microscopy
			Secondary ciliary dyskinesia			10			4	5	Transmission electron microscopy
92	40279368	Ober et al.	PACS			40		34	16	47
			Convalescent			31		36	9	25
93	41372813	Whitcomb et al.	PACS						13	34
			Recovered						18	41
94	39604720	Chakraborty et al.	PACS						0	5	With brain fog
			PACS						2	6	Without brain fog
			Convalescent						2	4
			Healthy						1	6
95	38236961	Cervia-Hasler et al.	PACS							65
			Recovered							40
			Healthy							39
96	40419011	Dobra et al.	Total							59
97	39691709	Missailidis et al.	PACS	41			23-53	14.3	1	7
			Recovered	45			23-63	28.6	2	7
98	38359818	García-Hidalgo et al.	PACS			63		77.4	24	31
			Recovered			57		65.4	17	26
99	41880397	Reis et al.	PACS	49.1	10.6			0	0	22
			Healthy	49.6	5.9			0	0	11
100	39106427	Docampo et al.	PACS	31.67	15.67				2	6	Before and after treatment
101	39386210	Elahi et al.	PACS			51.5			11	44	Discovery
			Recovered			50.5			6	24	Discovery
			PACS			48			9	34	Validation
			Recovered			45			10	34	Validation
102	40898520	Bai et al.	PACS							23
			Recovered							13
			Recovered							334
			Healthy							62
103	40723800	Tobi et al.	PACS						6	13
			Healthy						9	19
104	41032483	Bačić et al.	PACS	12.86				13.3	4	30
			Recovered	9.06				20	6	30
			Healthy	11.26				30	9	30
105	37369825	Österdahl et al.	PACS	53.6	11.5			19.4	35	180
			Acute COVID	58.1	10.2			22.1	68	307	asymptomatic
			Acute COVID	53.2	12			21.9	251	1147	<= 7 days
			Acute COVID	53.1	11.2			22.1	144	652	28-84 days
			Non-COVID illness	53.7	11			16.3	39	239	28-83 days
			Non-COVID illness	58.1	9.2			25	12	48	>= 84 days
106	36206625	Ackermann et al.	Total							118
107	40842862	Ai et al.	PACS							43	Mulitsystemic
			PACS							56	Neurological
			PACS							37	Cardio-cerebral
			PACS							35	Mucoskeletal
			PACS							30	Cardio-pulmonary
			Recovered							56
108	40098116	Ali et al.	PACS			53			3	3	Pulmonary Fibrosis
			Idiopathic pulmonary fibrosis			66			3	3
			Non-Interstitial Lung Disease			35			1	3
109	39024897	Balnis et al.	PACS	49.7				22.3	23	103
			Recovered	51.3				40	6	15
			Healthy	45.4				48.1	13	27
110	18657605	Bhattacharjee et al.	ME/CFS			51			7	43
			Healthy			51.5			12	58
			Insufficient symptoms of fatigue							59
111	26791940	Billing-Ross et al.	ME/CFS							193
			Healthy							196
112	39075559	Bourgonje et al.	ME/CFS							40
			Healthy							40
			Crohn's Disease							256
113	19503787	Byrnes et al.	ME/CFS			51			5	44
			Healthy			51			5	44	Healthymonozygotic Twin
114	35887252	Che et al.	ME/CFS	47.8	13.7				31	106
			Healthy	47	14.1				22	91
115	41161027	Chen et al.	PACS	9.72	4.23			58.7	54	92	Pediatric
			Healthy							92
116	37328077	Cheng et al.	ME/CFS							13
			Healthy							11
117	27676445	Ciregia et al.	ME/CFS	38.6	11.9				22	45
			Healthy	36.4	10.9				20	45
118	28231836	de Vega et al.	ME/CFS	49.4	1.9				0	49
			Healthy	51.1	2.7				0	25
119	36613462	Dufrusine et al.	PACS	62.7	13.2			50	5	10
			Acute COVID	67.5	14.8			63.3	16	30
			Healthy							25
120	31759091	Eguchi et al.	ME/CFS	40.08	0.96				11	39
			Healthy	40.18	0.98				8	33
			ME/CFS	39.77	1.11				0	30	Validation
			Healthy							20
121	31036648	Esfandyarpour et al.	ME/CFS
			Healthy
122	32975577	Fitzgerald et al.	PTLDS	48	13			55	6	11	Post-treatment Lyme disease symptoms/syndrome (PTLDS)
			Healthy	50	11			20	2	10
			PTLDS	44	16			31	4	13
			Healthy	50	14			62	8	13
123	20227423	Fukuda et al.	ME/CFS	36	8.51				55	155
			Healthy	65.3	19				236	502
124	18775774	Fuite et al.	ME/CFS							39
			Non-fatigued controls							37
125	38368647	Garrido et al.	PACS							106
			Recovered							41
126	30563204	Germain et al.	ME/CFS	48.5	13.7	50	19-71	0	0	32
			Healthy	49.2	10.5	50	20-66	0	0	19
127	36389746	Giménez-Orenga et al.	PACS							12
			ME/CFS							17
			Acute COVID							22
			Healthy							11	during pandemic
			Healthy							4	pre-pandemic
128	40338225	Giménez-Orenga et al.	ME/CFS	54	3		50-58	0	0	8
			ME/CFS&FM	47	15		22-70	0	0	16
			Fibromylagia	50	5		42-58	0	0	10
			Healthy	51	6		43-61	0	0	9
129	36758522	Guo et al.	ME/CFS	47.8	13.7				31	106
			Healthy	47	14.1				22	91
130	19555476	Gow et al.	ME/CFS			36	18-54	100	8	8
			Healthy			34	22-58	100	7	7
131	36300129	Gravelsina et al.	ME/CFS				23-76		42	134
			Healthy				18-74		27	33
132	38674105	Grote et al.	PACS			36	25-48		2	8
			Vaccinated			32	25-51		1	8
			Recovered			29	24-34		0	8
			Healthy			35	22-51		3	8	Vaccinated
133	37704012	Hanson et al.	PACS	45.06	13.3			29.2	14	48	Neuro-PASC
			Convalescent	38.7	14.8			30	6	20
			Healthy	29.7	10.4			37.5	9	24
134	41785863	Hoel et al.	ME/CFS	24.4	4.2			20	10	50
			Healthy	24	2.6			28	8	29
135	39853911	Hou et al.	PACS							23
			Healthy							13
			PACS							134
			Healthy							14
			Acute COVID							100	Cohort 1
			Healthy							26	Cohort 1
136	39592839	Huang et al.	ME/CFS			56		26.1	312	1194
			Hypertension			59		52.5	7118	13559
			Depression			52		33.4	842	2522
			Asthma			52		45.9	2940	6406
			Irritable bowel syndrome			53		32.6	280	859
			Hay fever			51		54.1	1637	3025
			Hypothyroidism			57		13.3	163	1226
			Migraine			52		22.6	351	1551
			Healthy			53		46.5	24649	53009
137	41057909	Hunter et al.	ME/CFS	45					8	47
			Healthy	50					39	61
138	35787147	Kalaivani and Dinakar	Total							206
139	40572685	Kallaste et al.	PACS	56	15			63	17	27	3 months
			Recovered	56	17			46	13	28	3 months
			PACS	62	16			50	14	28	6 months
			Recovered	59	17			50	9	18	6 months
			Healthy	53.8	13.9			48.9	22	45	Recruitment
140	19540336	Lee et al.	ME/CFS							46
			ME/CFS							19	with major depressive disorder
			Healthy							36
141	41704659	Liu et al.	ME/CFS	39.85	8.5	39	22-59		13	41
			PACS&ME/CFS	40.75	10.34	41.5	21-58		5	16
			Multiple Sclerosis	38.7	9.97	40	20-54		4	20
			Healthy	40.93	12.17	39	12-65		13	40
142	38155729	Makled et al.	PACS							94	Cohort 1
			Recovered							130
			Acute COVID							280	ICU
			Death							210
			PACS							178	Cohort 2
			Recovered							271
			Acute COVID							246	ICU
			Death							230
143	40379198	Maqsood et al.	Total							329
144	37744357	Martín et al.	ME/CFS	53	10			20	6	30
			Fibromyalgia	57	16			27	6	22
			Healthy	51	8			23	6	26
145	38112943	Medori et al.	PACS							80
			Healthy							50
146	33633136	Metselaar et al.	ME/CFS							93	mRNA expression
			Healthy							25
			ME/CFS					100	8	8	Test set; post-infectious
			Healthy					100	7	7	Test set
			ME/CFS							99	Methylation
			Healthy							50
147	32692761	Milivojevic et al.	ME/CFS	52.06	10.87				9	39
			Healthy	51.43	11.89				9	41
148	36327322	Nilsson et al.	Post-treatment Lyme disease syndrome							55	Cohort 1
			Tick-borne infection							103
			Neuroborreliosis							30
149	40450635	Oh et al.	PACS	61.1			44-79	48.4	15	31
			Recovered	60.1			40-85	42.9	6	14
			Healthy	51.1			40-86	60.9	14	23
150	41146907	Padhye et al.	PACS	45.06	13.3			29.2	14	48
			Convalescent	38.7	14.8			30	6	20
			Healthy	29.7	10.4			37.5	9	24
151	36809921	Patel et al.	PACS			61		54.5	12	22
			Acute COVID			60		54.4	12	22	Ward
			Acute COVID			58		54.5	12	22	ICU
152	39392878	Redondo-Calvo et al.	Total							32
153	29284500	Roerink et al.	ME/CFS	31	10			0	0	50
			Healthy	31	10			0	0	48
154	40022872	Ryu et al.	PACS	44.89	11.56			0	0	9	With postural orthostatic tachycardia syndrome
			Healthy	39.44	11.8				2	9
155	40618677	Seco-González et al.	Total							65
156	40429707	Semo et al.	PACS	54	16			57.1	8	14
			Cardiovascular risk matched	53	16			50	5	10
157	37895005	Seton et al.	ME/CFS	33.8	13.8				1	5
			Healthy	40.4	16.7				4	5
158	40614661	Soares et al.	PACS					33.33	5	15
			Acute COVID							15
			Recovered					46.67	7	15
159	32972442	Sweetman et al.	ME/CFS			43.2	11.3-69			11
			Healthy			38	12.5-60			9
160	36919074	Vashisht et al.	PACS							11
			Acute COVID							71
			Healthy							12
161	38066735	Yagin et al.	ME/CFS				22-72	0	0	26
			Healthy				22-72	0	0	26
162	39588145	Zhou et al.	Total							197
