# Supplementary material for: Biomarkers of post-acute infection syndrome: a systematic literature review
Source: Front Immunol. 2026 Jun 30;17:1741761. doi: 10.3389/fimmu.2026.1741761 (PMC13365053; doi:10.3389/fimmu.2026.1741761)
Supplement: Supplementary file 1 [file DataSheet1.zip › Supplement file/Supplementary file 5.xlsx]

## Sheet: Overview
Reference	Author	PMID	Test group	Control	Method	Test size	Key molecule	Conclusion	Year	Type of sample	State	Limitation	Age distribution[year]	Sex distribution(n)
163	D’Aguanno et al., 2010	20801190	GBS	Multiple sclerosis and Healthy	MALDI-TOF/TOF, 2D-electrophoresis (2DE)	6	↑ ApoH and a complement component C3 isoform	Oxidative stress could contribute to the immunopathological mechanisms in this syndrome	2010	Blood	/	Sample size	Median
							↓ transthyretin (the monomer and the dimer forms), apolipoprotein E, albumin and five of its fragments.						51	50 % male (3)
164	Jaramillo-Valverde et al., 2019	31464097	GBS	Controls	Sequenced for the polymorphic regions of CD1A, CD1E, IL‐17, and ICAM1.	9	Significant protective association between heterozygous GA genotype in ICAM1 (241Gly/Arg) and GBS (p < .047). IL‐17 was monomorphic in both controls and patients	ICAM1 polymorphisms might be considered as potential genetic markers of GBS susceptibility	2019	Blood	Peru	Study number and sample size	55 GBS	63.6 % (7)
													44 control	36.4 % (4)
165	Kmezic et al., 2023	38077366	GBS	Chronic inflammatory demyelinating polyneuropathy (CIDP), Healthy	Olink multiplex proximity extension assay (PEA)	6	Compared to HC:	IL8 in CSF is validated as a diagnostic biomarker in GBS and CIDP, and a prognostic biomarker in GBS.	2023	CSF	Sweden	Low number patient and controls	51.5 ± 12.5 GBS	66.7 % (4)
							↑ IL8, IL2RA, SELE			Blood			48.8 ±13.3 HC	60% (12)
							Compared to CIDP:						53.5 ± 12.8 ALS	57.1% (4)
							↑ ITGAM, IL6, and NRP1 in GBS.						52.8 ± 16.0 GBS	50% (3)
													58.3 ± 5.6 CIDP	66.7% (4)
													51.8 ± 16.9 HC	50% (3)
													54.0 ± 10.1 NIP	50% (2)
													53.9±15.9 GBS	57.1% (16)
													58.8 ±12.6 CIDP	65.2 % (15)
													67.5 ± 12.6 PDN	100% (6)
													50.6 ± 10.9 MMN	66.7% (4)
													43.1 ± 10.3 HC	52.3% (23)
													57.5 ± 15.7 NIP	61.1% (11)
													37.5 ± 9.7 MS	30% (10)
													62.6 ±11.3 ALS	48.4% (15)
166	Mateos-Hernández et al., 2016	27776345	GBS	Spinal Cord Injury (SCI), Healthy	Piccolo ELISA,	3	!Piccolo	Piccolo, a protein that is essential in the maintenance of active zone structure, constitutes a potential serological correlate of recovery from GBS	2016	Blood	USA	/
					Proteomics analysis
167	Péter et al. 2020	33110173	GBS	MS,	High sensitivity shotgun mass spectrometry	19	Total lipid statistically significant fourfold increase compared to the controls,	Characteristic alteration in lipid metabolism and/or lipid transport due to CNS or peripheral site of demyelination.	2020	CSF	Hungary	Absence of age-matched controls	54 GBS	58% (11)
				control			↑ Cholesterylester, PC and SM; Lysophosphatidylethanolamine, lysoPC and Cer			Blood			39 MS	33% (8)
													60 control	35% (12)
168	Tang et al. 2017	28811529	GBS	Multiple Sclerosis,	Untargeted and targeted metabolomics analysis	38	Levels of 41 metabolites in GBS patients were significantly changed compared to either the controls or Multiple Sclerosis	lysoPCs and ACs were potent discriminators of the GBS patients	2017	Blood	Taiwan	Sample size, gender distribution, combining extractions	41.3 ± 16.1 GBS	63.2 % (24)
				Healthy controls	stable isotope dilution-multiple reaction monitoring mass spectrometry		patients						34.9 ± 11.5 MS	31,8% (12)
													43.2 ± 16.4 MFS	40% (4)
													41.9 ± 15.5 control	62.5% (25)
169	Zhang et al., 2019	31094043	GBS	Healthy	protein‐protein interaction (PPI) networks	7	!FCRL3, CXCL1 HPRT1 CASP3, PRKCD, AKT1, EGFR SUMO4	highlight a strong relationship between immuneassociated genes and GBS existed and provide a potential role for immune‐associated genes	2019	peripheral blood	Taiwan	individual genes and either used cell lines or limited patient samples
					gene expression profiles		NR3C1 STAT3, RAF1 TRIM28.
					transcriptional profilewere integrated
170	Lima et al., 2025	40099626	GBS	Comparision acute/ postacute Phase	Metatranscriptom analyse	11	acute phase : ↑Pseudomonas tolaasii, Toxoplasma gondii		2025	Peripheral blood	Brazil
							↑AIM2 , NLR family genes and LRR-protein genes, and IL-10
171	Ding et al., 2022	34913222	GBS	NND and Healthy	Tandem mass tags technique enzyme-linked immunosorbent assay method	50	↓ TGOLN2, NCAM1	TGOLN2, NCAM1and APOC3 novel biomarkers	2022	CSF	China	Small dataset, Control Group	45.2 ± 16.9 GBS	50% (6)
							↑ APOC3						43.8 ±9.6 NND	60% (6)
													42.2 ± 8.2 Healthy
172	Jin et al., 2007	17437617	GBS	Control patients with other neurological disorders	Two-dimensional difference gel electrophoresis (2D DIGE), (MALDI-TOF MS)	5	↑ Haptoglobin, apolipoprotein A-IV and PRO2044 (unnamed protein)	Potential biomarkers	2007	CSF	China	Low sample number	/	/
							↓ transthyretin, apolipoprotein E and fibrinogen
173	Park et al. 2019	30705347	GBS	Inflammatory demyelination disorders of central nervous system (IDDs) and healthy controls	Bayesian network analysis of covarianced structures of primary metabolites and lipids	86	22 metabolites significance difference	Biomarker panel with 10 primary metabolites showed a fairly good discrimination power among 3 GBS subtypes, healthy controls, and disease controls,	2019	CSF	South Korea	Small sample size, CSF sampling is generally accompanied by invasive procedure	52.3 ± 17.7	50.9 % (54)
							↑ Acetoacetate, monoacylglycerols (1-monopalmitin and 1-monostearin), 3-hydroxyisobutyrate, and glycolic acid.
							↓ methionine, threose, methanol, acetate, and creatine
							Unique metabolic features: acetoacetate, glucose, fructose, leucine, acetone, isobutyrate, 3-hydroxyisovalerate, choline, and acetate

## Sheet: GRADE
Reference	Author	PMID	Studytyp	Study design	Inconsistencies across studies	Imprecision (Test size)	Indirectness	Risk of bias	Initial score	Penalties	Final score		Legend:
163	D’Aguanno et al., 2010	20801190	Case control	prospective	-	6	GBS, Multiple sclerosis and Healthy	high	2	4	6		Imprecision	Indirectness	Risk of Bias	Final score
164	Jaramillo-Valverde et al., 2019	31464097	Case control	prospective	-	9	GBS, Controls	high	2	4	6		Red (-2): 0-29 Yellow (-1): 30-99 Green (-0): >= 100	Red (-2): No predefined cases and controls Orange (-1): Intervention Yellow (-1): Specific Subgroups of Cases or Non-healthy Controls Green (-0): PAIS vs Healthy, Recovered / Convalescent or Vaccinated	Red (-2): High Yellow (-1): Moderate Green (-0): Low	Red: 8-11 Yellow: 5-7 Green: 1-4
165	Kmezic et al., 2023	38077366	pilot study	-	-	6	GBS, Chronic inflammatory demyelinating polyneuropathy (CIDP), Healthy	low	5	2	7
166	Mateos-Hernández et al., 2016	27776345	Case control	prospective	-	3	GBS, Spinal Cord Injury (SCI), Healthy	high	2	4	6
167	Péter et al. 2020	33110173	Case control	retrospective	-	19	GBS,Multiple Sclerosis, Controls	high	3	4	7
168	Tang et al. 2017	28811529	Case control	prospective	-	38	GBS,Multiple Sclerosis, Controls	high	2	3	5
169	Zhang et al., 2019	31094043	Case control	retrospective	-	7	GBS, Healthy	high	3	4	7
170	Lima et al., 2025	40099626	Case control	prospective	-	11	Acute/Postacue	high	2	5	7
171	Ding et al., 2022	34913222	Case control	prospective	-	50	GBS, NND and Healthy	high	2	3	5
172	Jin et al., 2007	17437617	Case control	prospective	-	5	GBS,Control patients with other neurological disorders	high	2	4	6
173	Park et al. 2019	30705347	Case control	retrospective	-	86	GBS, Inflammatory demyelination disorders of central nervous system (IDDs) and healthy controls	moderate	3	2	5

## Sheet: Newcastle Ottawa Scale
Reference	Author	PMID	Studytyp	Selection 1	Selection 2	Selection 3	Selection 4	Selection	Comparapility 1	Comparapility 2	Comparapility	Exposure / Outcome 1	Exposure / Outcome 2	Exposure / Outcome	Exposure / Outcome	Total (0-9)	Risk of Bias	Score
163	D’Aguanno et al., 2010	20801190	Case control	Asbury and Cornblath diagnostic criteria (*)	Clinical cohort	clinical cohort	CSF routine analysis resulted to be normal (*)	**	-	-	0	-	-	-	0	2	high
164	Jaramillo-Valverde et al., 2019	31464097	Case control	-	regional hospital in northern Peru (*)	randomly selected as controls from the same geographical area of residence (*)	-	**	-	-	0	-	-	-	0	2	high
165	Kmezic et al., 2023	38077366	pilot study	Asbury criteria and/or Brighton criteria (*)	Multiplex discovery cohort (*)	Multiplex discovery cohort (*)	criterias (*)	****	age-matched (*)	-	*	diagnosed at the Department of Neurology at Karolinska University Hospital (*)	same diagnostic (*)	-	**	7	low
166	Mateos-Hernández et al., 2016	27776345	Case control	-	Paraplegics National Hospital (Toledo, Spain) (*)	Paraplegics National Hospital (Toledo, Spain) (*)	-	**	identical twin (**)		**	-	-	-	0	4	high
167	Péter et al. 2020	33110173	Case control	Brighton criteria (*)	CSF depository of the Department of Neurology (University of Szeged, Hungary (*)	CSF depository of the Department of Neurology (University of Szeged, Hungary (*)	ecxlusion criteria (*)	****	-	-	0	-	-	-	0	4	high
168	Tang et al. 2017	28811529	Case control	standard diagnostic criteria	-	-	inclusion criteria (*)	*	-	-	0	-	-	-	0	1	high					Table Legend – Newcastle–Ottawa Scale (NOS) assessment
169	Zhang et al., 2019	31094043	Case control	-	GSE31014	GSE31014	-	0	0	-	0	-	-	-	0	0	high
170	Lima et al., 2025	40099626	Case control	clinical criteria + description (*)	Rio Grande do Norte (Brazil) were recruited between 2015 and 2017 (*)	Brazilian donors who were living in the United States (*)	-	***	-	-	0	-	-	-	0	3	high					Selection domain (maximum 4 stars)
171	Ding et al., 2022	34913222	Case control	diagnostic criteria of the disease	Laboratory of Beijing Tiantan Hospital between January 2020 and January 2021 (*)	Laboratory of Beijing Tiantan Hospital between January 2020 and January 2021 (*)	ecxlusion criteria (*)	***	-	-	0	-	-	-	0	3	high					Case-control studies:
172	Jin et al., 2007	17437617	Case control	Asbury diagnostic criterion (*)	-	-	patient with other neurological diseases	*	-	-	0	-	-	-	0	1	high					Selection 1 = Adequate case definition
173	Park et al. 2019	30705347	Case control	current criteria	Cancer Center registry for inflammatory diseases of the CNS from May 2005 to April 2015 (*)	Cancer Center registry for inflammatory diseases of the CNS from May 2005 to April 2015 (*)	inclusion criteria (*)	***	-	-	0	by each referring specialists (*)	-	Data transformation and batch effect removal (*)	**	5	moderate					Selection 2 = Representativeness of cases
																						Selection 3 = Selection of controls
																						Selection 4 = Definition of controls
																						Cohort studies:
																						Selection 1 = Representativeness of exposed cohort
																						Selection 2 = Selection of non-exposed cohort
																						Selection 3 = Ascertainment of exposure
																						Selection 4 = Demonstration that outcome of interest was not present at baseline
																						Comparability domain (maximum 2 stars)
																						Comparapility 1 = Control for the most important confounders (e.g., age, sex)
																						Comparapility 2 = Control for additional confounders (e.g., comorbidities, medication, ethnicity)
																						Exposure/Outcome domain (maximum 3 stars)
																						Case-control studies:
																						Exposure 1 = Ascertainment of exposure
																						Exposure 2 = Same method of ascertainment for cases and controls
																						Exposure 3 = Non-response rate
																						Cohort studies:
																						Outcome 1 = Assessment of outcome
																						Outcome 2 = Adequacy of follow-up duration
																						Outcome 3 = Adequacy of handling missing data / follow-up completeness
																						Risk of bias:
																						Low risk = 7–9 stars
																						Moderate risk = 5–6 stars
																						High risk = 0–4 stars
